# Supplementary material for: ﻿Integrative taxonomic revision of the genera Nesticella and Howaia in Japan with the description of five new species (Araneae, Nesticidae, Nesticellini)
Source: Zookeys. 2023 Aug 11;1174:219–72. doi: 10.3897/zookeys.1174.101251 (PMC10439460; doi:10.3897/zookeys.1174.101251)
Supplement: XML Treatment for Howaia [file zookeys.1174.101251-treatment1.xml]

<!DOCTYPE tp:taxon-treatment
  PUBLIC "-//TaxonX//DTD Taxonomic Treatment Publishing DTD v0 20100105//EN" "tax-treatment-NSO.dtd">
<tp:taxon-treatment xmlns:tp="http://www.plazi.org/taxpub"><tp:treatment-meta><kwd-group><label>Taxon classification</label><kwd>
              <named-content content-type="kingdom">Animalia</named-content>
            </kwd><kwd>
              <named-content content-type="order">Araneae</named-content>
            </kwd><kwd>
              <named-content content-type="family">Nesticidae</named-content>
            </kwd></kwd-group><mixed-citation publication-type="journal"><person-group><name><surname>Ballarin</surname><given-names>Francesco</given-names></name><name><surname>Eguchi</surname><given-names>Katsuyuki</given-names></name></person-group><article-title>﻿Integrative taxonomic revision of the genera <italic><tp:taxon-name><tp:taxon-name-part taxon-name-part-type="genus" reg="Nesticella">Nesticella</tp:taxon-name-part></tp:taxon-name></italic> and <italic><tp:taxon-name><tp:taxon-name-part taxon-name-part-type="genus" reg="Howaia">Howaia</tp:taxon-name-part></tp:taxon-name></italic> in Japan with the description of five new species (<tp:taxon-name><tp:taxon-name-part taxon-name-part-type="order">Araneae</tp:taxon-name-part></tp:taxon-name>, <tp:taxon-name><tp:taxon-name-part taxon-name-part-type="family">Nesticidae</tp:taxon-name-part></tp:taxon-name>, <tp:taxon-name><tp:taxon-name-part taxon-name-part-type="tribe">Nesticellini</tp:taxon-name-part></tp:taxon-name>)</article-title><source>Zookeys</source><day>11</day><month>08</month><year>2023</year><volume>1174</volume><fpage>219</fpage><lpage>272</lpage><pub-id pub-id-type="doi">10.3897/zookeys.1174.101251</pub-id></mixed-citation></tp:treatment-meta><tp:nomenclature><label>﻿Gen.</label><tp:taxon-name>
            <object-id xmlns:xlink="http://www.w3.org/1999/xlink" content-type="arpha" xlink:type="simple">3832476E-5A0F-523C-A9FD-EFBF5381A5D8</object-id>
            <tp:taxon-name-part taxon-name-part-type="genus" reg="Howaia">Howaia</tp:taxon-name-part>
          </tp:taxon-name><tp:taxon-authority>Lehtinen &amp; Saaristo, 1980</tp:taxon-authority><tp:nomenclature-citation-list><tp:nomenclature-citation><tp:taxon-name>
                <tp:taxon-name-part taxon-name-part-type="genus" reg="Nesticella"/>
                <tp:taxon-name-part taxon-name-part-type="species" reg="mogera"/>
              </tp:taxon-name><comment>= <tp:taxon-name><tp:taxon-name-part taxon-name-part-type="genus" reg="Nesticella">N.</tp:taxon-name-part><tp:taxon-name-part taxon-name-part-type="species" reg="mogera">mogera</tp:taxon-name-part></tp:taxon-name> group sensu <xref ref-type="bibr" rid="B28">Lin et al. 2016</xref>. </comment></tp:nomenclature-citation></tp:nomenclature-citation-list></tp:nomenclature><tp:treatment-sec sec-type="type species" id="SECID0E3GBK"><title>Type species.</title><p><italic><tp:taxon-name><tp:taxon-name-part taxon-name-part-type="genus" reg="Nesticus">Nesticus</tp:taxon-name-part><tp:taxon-name-part taxon-name-part-type="species" reg="mogera">mogera</tp:taxon-name-part></tp:taxon-name></italic> Yaginuma, 1972 from Japan.</p></tp:treatment-sec><ref-list><ref id="B28"><mixed-citation xmlns:xlink="http://www.w3.org/1999/xlink" xlink:type="simple"><person-group><name name-style="western"><surname>Lin</surname><given-names>YC</given-names></name><name name-style="western"><surname>Ballarin</surname><given-names>F</given-names></name><name name-style="western"><surname>Li</surname><given-names>SQ</given-names></name></person-group> (<year>2016</year>) <article-title>A survey of the spider family <tp:taxon-name><tp:taxon-name-part taxon-name-part-type="family">Nesticidae</tp:taxon-name-part></tp:taxon-name> (<tp:taxon-name><tp:taxon-name-part taxon-name-part-type="class">Arachnida</tp:taxon-name-part></tp:taxon-name>, <tp:taxon-name><tp:taxon-name-part taxon-name-part-type="order">Araneae</tp:taxon-name-part></tp:taxon-name>) in Asia and Madagascar, with the description of forty-three new species.</article-title><source>ZooKeys</source><volume>627</volume>: <fpage>1</fpage>–<lpage>168</lpage>. <ext-link xlink:href="10.3897/zookeys.627.8629" ext-link-type="doi" xlink:type="simple">https://doi.org/10.3897/zookeys.627.8629</ext-link></mixed-citation></ref></ref-list></tp:taxon-treatment>
