# Supplementary material for: ﻿Integrative taxonomic revision of the genera Nesticella and Howaia in Japan with the description of five new species (Araneae, Nesticidae, Nesticellini)
Source: Zookeys. 2023 Aug 11;1174:219–72. doi: 10.3897/zookeys.1174.101251 (PMC10439460; doi:10.3897/zookeys.1174.101251)
Supplement: XML Treatment for Howaia mogera [file zookeys.1174.101251-treatment2.xml]

<!DOCTYPE tp:taxon-treatment
  PUBLIC "-//TaxonX//DTD Taxonomic Treatment Publishing DTD v0 20100105//EN" "tax-treatment-NSO.dtd">
<tp:taxon-treatment xmlns:tp="http://www.plazi.org/taxpub"><tp:treatment-meta><kwd-group><label>Taxon classification</label><kwd>
              <named-content content-type="kingdom">Animalia</named-content>
            </kwd><kwd>
              <named-content content-type="order">Araneae</named-content>
            </kwd><kwd>
              <named-content content-type="family">Nesticidae</named-content>
            </kwd></kwd-group><mixed-citation publication-type="journal"><person-group><name><surname>Ballarin</surname><given-names>Francesco</given-names></name><name><surname>Eguchi</surname><given-names>Katsuyuki</given-names></name></person-group><article-title>﻿Integrative taxonomic revision of the genera <italic><tp:taxon-name><tp:taxon-name-part taxon-name-part-type="genus" reg="Nesticella">Nesticella</tp:taxon-name-part></tp:taxon-name></italic> and <italic><tp:taxon-name><tp:taxon-name-part taxon-name-part-type="genus" reg="Howaia">Howaia</tp:taxon-name-part></tp:taxon-name></italic> in Japan with the description of five new species (<tp:taxon-name><tp:taxon-name-part taxon-name-part-type="order">Araneae</tp:taxon-name-part></tp:taxon-name>, <tp:taxon-name><tp:taxon-name-part taxon-name-part-type="family">Nesticidae</tp:taxon-name-part></tp:taxon-name>, <tp:taxon-name><tp:taxon-name-part taxon-name-part-type="tribe">Nesticellini</tp:taxon-name-part></tp:taxon-name>)</article-title><source>Zookeys</source><day>11</day><month>08</month><year>2023</year><volume>1174</volume><fpage>219</fpage><lpage>272</lpage><pub-id pub-id-type="doi">10.3897/zookeys.1174.101251</pub-id></mixed-citation></tp:treatment-meta><tp:nomenclature><label>﻿</label><tp:taxon-name>
            <object-id xmlns:xlink="http://www.w3.org/1999/xlink" content-type="arpha" xlink:type="simple">EC1BA6FC-51FB-53DD-91D1-9C79A5126CD8</object-id>
            <tp:taxon-name-part taxon-name-part-type="genus" reg="Howaia">Howaia</tp:taxon-name-part>
            <tp:taxon-name-part taxon-name-part-type="species" reg="mogera">mogera</tp:taxon-name-part>
          </tp:taxon-name><tp:taxon-authority>(Yaginuma, 1972)</tp:taxon-authority><xref ref-type="fig" rid="F1">Figs 1A–J</xref><xref ref-type="fig" rid="F4">, 4A–D</xref><xref ref-type="fig" rid="F15">, 15A</xref><xref ref-type="fig" rid="F16">, 16C, D (Japanese name: chibi-horahimegumoチビホラヒメグモ)</xref><tp:nomenclature-citation-list><tp:nomenclature-citation><tp:taxon-name>
                <tp:taxon-name-part taxon-name-part-type="genus" reg="Nesticus">Nesticus</tp:taxon-name-part>
                <tp:taxon-name-part taxon-name-part-type="species" reg="terrestris">terrestris</tp:taxon-name-part>
              </tp:taxon-name><comment><xref ref-type="bibr" rid="B57">Yaginuma 1970</xref>: 390, fig. 7 (♂, misidentification).</comment></tp:nomenclature-citation><tp:nomenclature-citation><tp:taxon-name>
                <tp:taxon-name-part taxon-name-part-type="genus" reg="Nesticella">N.</tp:taxon-name-part>
                <tp:taxon-name-part taxon-name-part-type="species" reg="mogera">mogera</tp:taxon-name-part>
              </tp:taxon-name><comment><xref ref-type="bibr" rid="B58">Yaginuma 1972</xref>: 621, fig. 1 (♂♀); <xref ref-type="bibr" rid="B60">Yaginuma 1979</xref>: 275, pl. 6, figs 11, 12 (♂♀).</comment></tp:nomenclature-citation><tp:nomenclature-citation><tp:taxon-name>
                <tp:taxon-name-part taxon-name-part-type="genus" reg="Howaia">Howaia</tp:taxon-name-part>
                <tp:taxon-name-part taxon-name-part-type="species" reg="mogera">mogera</tp:taxon-name-part>
              </tp:taxon-name><comment><xref ref-type="bibr" rid="B27">Lehtinen and Saaristo 1980</xref>: 53, figs 7–9, 22–23, 29b (♂♀ transferred from <tp:taxon-name><tp:taxon-name-part taxon-name-part-type="genus" reg="Nesticus">Nesticus</tp:taxon-name-part></tp:taxon-name>).</comment></tp:nomenclature-citation><tp:nomenclature-citation><tp:taxon-name>
                <tp:taxon-name-part taxon-name-part-type="genus" reg="Nesticus">Nesticus</tp:taxon-name-part>
                <tp:taxon-name-part taxon-name-part-type="species" reg="brevipes">brevipes</tp:taxon-name-part>
              </tp:taxon-name><comment><xref ref-type="bibr" rid="B35">Paik 1996</xref>: 72, figs 1–10 (♀, misidentification).<sup><xref ref-type="fn" rid="en1">1</xref></sup></comment></tp:nomenclature-citation></tp:nomenclature-citation-list></tp:nomenclature><tp:treatment-sec sec-type="type locality" id="SECID0ESLBK"><title>Type locality.</title><p>Japan, Tokyo Pref., Tamagawa.</p></tp:treatment-sec><tp:treatment-sec sec-type="material" id="SECID0EXLBK"><title>Material examined.</title><p><bold>Japan: Honshu Is.: Miyagi Pref.</bold>: 1♀, Tome-gun, Lake Izunuma, 20.July.1986, A. Tanikawa leg. (<named-content xmlns:xlink="http://www.w3.org/1999/xlink" content-type="dwc:institutional_code" xlink:title="Museum of Nature and Human Activities, Hyogo" xlink:href="http://grbio.org/institution/museum-nature-and-human-activities" xlink:type="simple">MNHAH</named-content>); 6♂, 4♀, Tamatukuri-gun, Naruko-cho, Myousada, 7–10.May.1996, K. Kumada leg. (<named-content xmlns:xlink="http://www.w3.org/1999/xlink" content-type="dwc:institutional_code" xlink:title="National Museum of Nature and Science, Tsukuba" xlink:href="http://grbio.org/institution/national-museum-nature-and-science" xlink:type="simple">NMST</named-content>-Ar.3587); <bold>Akita Pref.</bold>: 1♀, Akita-shi, Shimokitateyanagitate, Kagawa, 21.Nov.2005, A. Fukushima leg. (NSMT-Ar.20405, identified as <italic><tp:taxon-name><tp:taxon-name-part taxon-name-part-type="genus" reg="Nesticella">N.</tp:taxon-name-part><tp:taxon-name-part taxon-name-part-type="species" reg="brevipes">brevipes</tp:taxon-name-part></tp:taxon-name></italic>); <bold>Yamagata Pref.</bold>: 1♀, Tsuruoka-shi, Oyama, <named-content xmlns:xlink="http://www.w3.org/1999/xlink" content-type="dwc:verbatimCoordinates" xlink:type="simple"><named-content content-type="geo-json" specific-use="{&#34;type&#34;:&#34;Point&#34;,&#34;coordinates&#34;:[139.763310,38.756280]}" id="NCID0EZMBK" xlink:type="simple">38.75628°N, 139.76331°E</named-content></named-content>, 26.Aug.2019, Y. Suzuki leg. (<abbrev xmlns:xlink="http://www.w3.org/1999/xlink" xlink:title="Yuya Suzuki" id="ABBRID0E5MBK" xlink:type="simple">YSPC</abbrev>); <bold>Tochigi Pref.</bold>: 1♂ Tochigi-shi, Fujoka-machi, Uchino, Watarase-Yusuichi, <named-content xmlns:xlink="http://www.w3.org/1999/xlink" content-type="dwc:verbatimCoordinates" xlink:type="simple"><named-content content-type="geo-json" specific-use="{&#34;type&#34;:&#34;Point&#34;,&#34;coordinates&#34;:[139.657400,36.235300]}" id="NCID0EHNBK" xlink:type="simple">36.2353°N, 139.6574°E</named-content></named-content>, Alt.: 20 m, 2.Apr.2022, N. Kikuchi leg. (<abbrev xmlns:xlink="http://www.w3.org/1999/xlink" xlink:title="Francesco Ballarin" id="ABBRID0EMNBK" xlink:type="simple">FBPC</abbrev>); <bold>Tokyo Pref.</bold>: 1♂ (holotype), Tamagawa, 3.Feb.1969, H. Kobayashi leg. (<named-content xmlns:xlink="http://www.w3.org/1999/xlink" content-type="dwc:institutional_code" xlink:title="National Museum of Nature and Science, Tsukuba" xlink:href="http://grbio.org/institution/national-museum-nature-and-science" xlink:type="simple">NMST</named-content>-Ar.73); 1♂, 2♀, Hachioji-shi, Minami-Osawa, Tokyo Metropolitan University campus, litter under bushes, <named-content xmlns:xlink="http://www.w3.org/1999/xlink" content-type="dwc:verbatimCoordinates" xlink:type="simple"><named-content content-type="geo-json" specific-use="{&#34;type&#34;:&#34;Point&#34;,&#34;coordinates&#34;:[139.386300,35.624500]}" id="NCID0EZNBK" xlink:type="simple">35.6245°N, 139.3863°E</named-content></named-content>, 22.Sep.2020, F. Ballarin leg. (<abbrev xmlns:xlink="http://www.w3.org/1999/xlink" xlink:title="Francesco Ballarin" id="ABBRID0E5NBK" xlink:type="simple">FBPC</abbrev>); <bold>Hachijo-jima Is.</bold>: 3♂, 3♀, Okago, Hachijo Botanical Park, forest litter, <named-content xmlns:xlink="http://www.w3.org/1999/xlink" content-type="dwc:verbatimCoordinates" xlink:type="simple"><named-content content-type="geo-json" specific-use="{&#34;type&#34;:&#34;Point&#34;,&#34;coordinates&#34;:[139.784320,33.110440]}" id="NCID0EHOBK" xlink:type="simple">33.11044°N, 139.78432°E</named-content></named-content>, 03.May.2021, F. Ballarin leg. (<abbrev xmlns:xlink="http://www.w3.org/1999/xlink" xlink:title="Francesco Ballarin" id="ABBRID0EMOBK" xlink:type="simple">FBPC</abbrev>); <bold>Kanagawa Pref.</bold>: 1♂, 2♀, Kawasaki-shi, Nakahara-ku, Kasugi-cho, Dec.1984 (exact date unknown), H. Ono leg. (<named-content xmlns:xlink="http://www.w3.org/1999/xlink" content-type="dwc:institutional_code" xlink:title="National Museum of Nature and Science, Tsukuba" xlink:href="http://grbio.org/institution/national-museum-nature-and-science" xlink:type="simple">NMST</named-content>-Ar.893); 2♀, Yokohama-shi, Maioka park, 6.July.1986, A. Tanikawa leg. (<named-content xmlns:xlink="http://www.w3.org/1999/xlink" content-type="dwc:institutional_code" xlink:title="Museum of Nature and Human Activities, Hyogo" xlink:href="http://grbio.org/institution/museum-nature-and-human-activities" xlink:type="simple">MNHAH</named-content>); <bold>Nagano Pref.</bold>: 2♀, Ueda-shi, 8.Sep.1998, Y. Fujisawa leg. (<named-content xmlns:xlink="http://www.w3.org/1999/xlink" content-type="dwc:institutional_code" xlink:title="National Museum of Nature and Science, Tsukuba" xlink:href="http://grbio.org/institution/national-museum-nature-and-science" xlink:type="simple">NMST</named-content>-Ar.6965); 3♀, Kamiina-gun, Ijima-cho, <named-content xmlns:xlink="http://www.w3.org/1999/xlink" content-type="dwc:verbatimCoordinates" xlink:type="simple"><named-content content-type="geo-json" specific-use="{&#34;type&#34;:&#34;Point&#34;,&#34;coordinates&#34;:[137.911590,35.670490]}" id="NCID0EDPBK" xlink:type="simple">35.67049°N, 137.91159°E</named-content></named-content>, 09.Sep.2019, Y. Suzuki leg. (<abbrev xmlns:xlink="http://www.w3.org/1999/xlink" xlink:title="Yuya Suzuki" id="ABBRID0EIPBK" xlink:type="simple">YSPC</abbrev>); <bold>Shizuoka Pref.</bold>: 1♀ (Paratype), Tenryu-shi, Mar.1970 (exact date unknown), H. Kobayashi leg. (<named-content xmlns:xlink="http://www.w3.org/1999/xlink" content-type="dwc:institutional_code" xlink:title="National Museum of Nature and Science, Tsukuba" xlink:href="http://grbio.org/institution/national-museum-nature-and-science" xlink:type="simple">NMST</named-content>-Ar.74); 1♀, Hamamatsu-shi, Kita Ward, Inasacho Okuyama, <named-content xmlns:xlink="http://www.w3.org/1999/xlink" content-type="dwc:verbatimCoordinates" xlink:type="simple"><named-content content-type="geo-json" specific-use="{&#34;type&#34;:&#34;Point&#34;,&#34;coordinates&#34;:[137.625690,34.851020]}" id="NCID0EVPBK" xlink:type="simple">34.85102°N, 137.62569°E</named-content></named-content>, under grass tuffs in a paddy field, 30.Sep.2019, F. Ballarin leg. (<abbrev xmlns:xlink="http://www.w3.org/1999/xlink" xlink:title="Francesco Ballarin" id="ABBRID0E1PBK" xlink:type="simple">FBPC</abbrev>); <bold>Fukui Pref</bold>: 1♀, Tsuruga-shi, Nagatani, under grass tuffs in a paddy field, <named-content xmlns:xlink="http://www.w3.org/1999/xlink" content-type="dwc:verbatimCoordinates" xlink:type="simple"><named-content content-type="geo-json" specific-use="{&#34;type&#34;:&#34;Point&#34;,&#34;coordinates&#34;:[136.038720,35.608360]}" id="NCID0EDQBK" xlink:type="simple">35.60836°N, 136.03872°E</named-content></named-content>, 3.Oct.2019, F. Ballarin leg. (<abbrev xmlns:xlink="http://www.w3.org/1999/xlink" xlink:title="Francesco Ballarin" id="ABBRID0EIQBK" xlink:type="simple">FBPC</abbrev>); <bold>Mie Pref</bold>: 1♀, Iga-shi, Otani, under grass tuffs in a paddy field,<named-content xmlns:xlink="http://www.w3.org/1999/xlink" content-type="dwc:verbatimCoordinates" xlink:type="simple"><named-content content-type="geo-json" specific-use="{&#34;type&#34;:&#34;Point&#34;,&#34;coordinates&#34;:[136.135010,34.799190]}" id="NCID0ERQBK" xlink:type="simple"> 34.79919°N, 136.13501°E</named-content></named-content>, 7.Oct.2019, F. Ballarin leg. (<abbrev xmlns:xlink="http://www.w3.org/1999/xlink" xlink:title="Francesco Ballarin" id="ABBRID0EWQBK" xlink:type="simple">FBPC</abbrev>); <bold>Kumamoto Pref.</bold>: 2♂, 1♀, Tamana-gun, Gyokutou-machi, Harakura, Yamakitasho-no-ana cave (山北小の穴), 20.May.1984, T. Irie leg. (<named-content xmlns:xlink="http://www.w3.org/1999/xlink" content-type="dwc:institutional_code" xlink:title="National Museum of Nature and Science, Tsukuba" xlink:href="http://grbio.org/institution/national-museum-nature-and-science" xlink:type="simple">NMST</named-content>-Ar.16065); <bold>Kagoshima Pref.</bold>: 1♀, Minami Kyushu-shi, Kawabe-cho, 26.Feb.2007, K. Iohii(?) leg. (<named-content xmlns:xlink="http://www.w3.org/1999/xlink" content-type="dwc:institutional_code" xlink:title="National Museum of Nature and Science, Tsukuba" xlink:href="http://grbio.org/institution/national-museum-nature-and-science" xlink:type="simple">NMST</named-content>-Ar.14585); <bold>Yakushima Is.</bold>: 1♂, Anbo, 207 m, broadleaf forest litter on a gentle slope <named-content xmlns:xlink="http://www.w3.org/1999/xlink" content-type="dwc:verbatimCoordinates" xlink:type="simple"><named-content content-type="geo-json" specific-use="{&#34;type&#34;:&#34;Point&#34;,&#34;coordinates&#34;:[130.617990,30.284580]}" id="NCID0ELRBK" xlink:type="simple">30.28458°N, 130.61799°E</named-content></named-content>, 24.Sep.2021, F. Ballarin leg. (<abbrev xmlns:xlink="http://www.w3.org/1999/xlink" xlink:title="Francesco Ballarin" id="ABBRID0EQRBK" xlink:type="simple">FBPC</abbrev>); <bold>Suwanosejima Is.</bold>: 1♂, 2♀, Otohime-no-dokutsu cave, 8.Jul.2022, Y. Suzuki leg. (<abbrev xmlns:xlink="http://www.w3.org/1999/xlink" xlink:title="Yuya Suzuki" id="ABBRID0EWRBK" xlink:type="simple">YSPC</abbrev>); <bold>Amami-Ōshima Is.</bold>: 1♂, Amami-shi, Kasarichō Ōaza Kise, 2 m, at the base of tufts of grass on a sandy seashore, <named-content xmlns:xlink="http://www.w3.org/1999/xlink" content-type="dwc:verbatimCoordinates" xlink:type="simple"><named-content content-type="geo-json" specific-use="{&#34;type&#34;:&#34;Point&#34;,&#34;coordinates&#34;:[129.650130,28.462210]}" id="NCID0E6RBK" xlink:type="simple">28.46221°N, 129.65013°E</named-content></named-content>, 13.Jul.2021, F. Ballarin leg. (<abbrev xmlns:xlink="http://www.w3.org/1999/xlink" xlink:title="Francesco Ballarin" id="ABBRID0EESBK" xlink:type="simple">FBPC</abbrev>); <bold>Okinawa Pref.: Okinawa-Honto Is.</bold>: 1♀, Naha-shi, Sueyoshi park, 70 m, humid broadleaves litter under trees, <named-content xmlns:xlink="http://www.w3.org/1999/xlink" content-type="dwc:verbatimCoordinates" xlink:type="simple"><named-content content-type="geo-json" specific-use="{&#34;type&#34;:&#34;Point&#34;,&#34;coordinates&#34;:[127.715080,26.228400]}" id="NCID0ENSBK" xlink:type="simple">26.22840°N, 127.71508°E</named-content></named-content>, 21.Nov.2020, F. Ballarin leg. (<abbrev xmlns:xlink="http://www.w3.org/1999/xlink" xlink:title="Francesco Ballarin" id="ABBRID0ESSBK" xlink:type="simple">FBPC</abbrev>); 1♂, 4♀, Nakagami-gun, Yomitan-son, Namihira, Shimuku Gama cave (シムクガマ), Alt.:72 m, large and long cave with a creek, <named-content xmlns:xlink="http://www.w3.org/1999/xlink" content-type="dwc:verbatimCoordinates" xlink:type="simple"><named-content content-type="geo-json" specific-use="{&#34;type&#34;:&#34;Point&#34;,&#34;coordinates&#34;:[127.731250,26.402420]}" id="NCID0EZSBK" xlink:type="simple">26.40242°N, 127.73125°E</named-content></named-content>, 15.May.2022, F. Ballarin leg. (<abbrev xmlns:xlink="http://www.w3.org/1999/xlink" xlink:title="Francesco Ballarin" id="ABBRID0E5SBK" xlink:type="simple">FBPC</abbrev>); <bold>Aka-jima Is.</bold>: 3♀, 17.Mar.2022, Y. Suzuki leg. (<abbrev xmlns:xlink="http://www.w3.org/1999/xlink" xlink:title="Yuya Suzuki" id="ABBRID0EETBK" xlink:type="simple">YSPC</abbrev>); <bold>Kume-jima Is.</bold>: 1♂, Shimajiri-gun, Gima, Nameless Beach, under vegetation on a sandy seashore, <named-content xmlns:xlink="http://www.w3.org/1999/xlink" content-type="dwc:verbatimCoordinates" xlink:type="simple"><named-content content-type="geo-json" specific-use="{&#34;type&#34;:&#34;Point&#34;,&#34;coordinates&#34;:[126.770020,26.326810]}" id="NCID0ENTBK" xlink:type="simple">26.32681°N, 126.77002°E</named-content></named-content>, Alt.: 3 m, 17.May.2022, F. Ballarin leg. (<abbrev xmlns:xlink="http://www.w3.org/1999/xlink" xlink:title="Francesco Ballarin" id="ABBRID0ESTBK" xlink:type="simple">FBPC</abbrev>); <bold>Miyako-jima Is.</bold>: 1♀, Nobaru Ueno, Pinza-Abu cave (ピンザアブ洞穴), 57 m, long and muddy cave, dark zone, <named-content xmlns:xlink="http://www.w3.org/1999/xlink" content-type="dwc:verbatimCoordinates" xlink:type="simple"><named-content content-type="geo-json" specific-use="{&#34;type&#34;:&#34;Point&#34;,&#34;coordinates&#34;:[125.334430,24.748530]}" id="NCID0E2TBK" xlink:type="simple">24.74853°N, 125.33443°E</named-content></named-content>, 13.Nov.2020, F. Ballarin leg. (<abbrev xmlns:xlink="http://www.w3.org/1999/xlink" xlink:title="Francesco Ballarin" id="ABBRID0EAUBK" xlink:type="simple">FBPC</abbrev>); <bold>Ishigaki-jima Is.</bold>: 4♀, Tonoshiro, Fukubukuīzā Daiichi-do cave (フクブクイーザー第1洞), 66 m, long and humid cave with a small creek, <named-content xmlns:xlink="http://www.w3.org/1999/xlink" content-type="dwc:verbatimCoordinates" xlink:type="simple"><named-content content-type="geo-json" specific-use="{&#34;type&#34;:&#34;Point&#34;,&#34;coordinates&#34;:[124.177210,24.365330]}" id="NCID0EJUBK" xlink:type="simple">24.36533°N, 124.17721°E</named-content></named-content>, 9.Nov.2020, F. Ballarin leg. (<abbrev xmlns:xlink="http://www.w3.org/1999/xlink" xlink:title="Francesco Ballarin" id="ABBRID0EOUBK" xlink:type="simple">FBPC</abbrev>); 4♀, same locality, 11.Nov.2020, F. Ballarin leg. (<abbrev xmlns:xlink="http://www.w3.org/1999/xlink" xlink:title="Francesco Ballarin" id="ABBRID0ESUBK" xlink:type="simple">FBPC</abbrev>) ; <bold>Yonaguni-jima Is.</bold>: 1♀, Irizaki, under stones in a meadow near the seashore, <named-content xmlns:xlink="http://www.w3.org/1999/xlink" content-type="dwc:verbatimCoordinates" xlink:type="simple"><named-content content-type="geo-json" specific-use="{&#34;type&#34;:&#34;Point&#34;,&#34;coordinates&#34;:[122.941100,24.444990]}" id="NCID0E2UBK" xlink:type="simple">24.44499°N, 122.9411°E</named-content></named-content>, 30 m a.s.l., 4.Mar.2021, F. Ballarin leg. (<abbrev xmlns:xlink="http://www.w3.org/1999/xlink" xlink:title="Francesco Ballarin" id="ABBRID0EAVBK" xlink:type="simple">FBPC</abbrev>).</p></tp:treatment-sec><tp:treatment-sec sec-type="diagnosis" id="SECID0EEVBK"><title>Diagnosis.</title><p>This species is closely related to <italic><tp:taxon-name><tp:taxon-name-part taxon-name-part-type="genus" reg="Howaia">H.</tp:taxon-name-part><tp:taxon-name-part taxon-name-part-type="species" reg="alba">alba</tp:taxon-name-part></tp:taxon-name></italic> sp. nov. and <italic><tp:taxon-name><tp:taxon-name-part taxon-name-part-type="genus" reg="Howaia">H.</tp:taxon-name-part><tp:taxon-name-part taxon-name-part-type="species" reg="subterranea">subterranea</tp:taxon-name-part></tp:taxon-name></italic> sp. nov. from which it can be easily distinguished by the presence of pigmentation and well-developed eyes (vs pigmentation and eyes lacking in both the other species) (Fig. <xref ref-type="fig" rid="F1">1H–J</xref> cf. Figs <xref ref-type="fig" rid="F2">2H–J</xref>, <xref ref-type="fig" rid="F3">3A–C</xref>). Males of <italic><tp:taxon-name><tp:taxon-name-part taxon-name-part-type="genus" reg="Howaia">H.</tp:taxon-name-part><tp:taxon-name-part taxon-name-part-type="species" reg="mogera">mogera</tp:taxon-name-part></tp:taxon-name></italic> can also be separated from males of <italic><tp:taxon-name><tp:taxon-name-part taxon-name-part-type="genus" reg="Howaia">H.</tp:taxon-name-part><tp:taxon-name-part taxon-name-part-type="species" reg="alba">alba</tp:taxon-name-part></tp:taxon-name></italic> sp. nov. by the thinner paracymbium (P) and the more squared and stockier distal process of paracymbium (<abbrev xmlns:xlink="http://www.w3.org/1999/xlink" xlink:title="distal process(es) of paracymbium" id="ABBRID0ECXBK" xlink:type="simple">Di</abbrev>) (vs wider P and longer and slightly sharper <abbrev xmlns:xlink="http://www.w3.org/1999/xlink" xlink:title="distal process(es) of paracymbium" id="ABBRID0EGXBK" xlink:type="simple">Di</abbrev> in <italic><tp:taxon-name><tp:taxon-name-part taxon-name-part-type="genus" reg="Howaia">H.</tp:taxon-name-part><tp:taxon-name-part taxon-name-part-type="species" reg="alba">alba</tp:taxon-name-part></tp:taxon-name></italic> sp. nov.) (Figs <xref ref-type="fig" rid="F1">1A, B, D</xref>, <xref ref-type="fig" rid="F4">4A–C</xref> cf. Figs <xref ref-type="fig" rid="F2">2A, B, D</xref>, <xref ref-type="fig" rid="F4">4E–G</xref>). Females of <italic><tp:taxon-name><tp:taxon-name-part taxon-name-part-type="genus" reg="Howaia">H.</tp:taxon-name-part><tp:taxon-name-part taxon-name-part-type="species" reg="mogera">mogera</tp:taxon-name-part></tp:taxon-name></italic> are distinguished from females of <italic><tp:taxon-name><tp:taxon-name-part taxon-name-part-type="genus" reg="Howaia">H.</tp:taxon-name-part><tp:taxon-name-part taxon-name-part-type="species" reg="alba">alba</tp:taxon-name-part></tp:taxon-name></italic> sp. nov. and <italic><tp:taxon-name><tp:taxon-name-part taxon-name-part-type="genus" reg="Howaia">H.</tp:taxon-name-part><tp:taxon-name-part taxon-name-part-type="species" reg="subterranea">subterranea</tp:taxon-name-part></tp:taxon-name></italic> sp. nov. by the shape of scapus (<abbrev xmlns:xlink="http://www.w3.org/1999/xlink" xlink:title="scapus" id="ABBRID0EGZBK" xlink:type="simple">Sc</abbrev>), rectangular and with a flat posterior margin (vs stockier and larger <abbrev xmlns:xlink="http://www.w3.org/1999/xlink" xlink:title="scapus" id="ABBRID0EKZBK" xlink:type="simple">Sc</abbrev> in <italic><tp:taxon-name><tp:taxon-name-part taxon-name-part-type="genus" reg="Howaia">H.</tp:taxon-name-part><tp:taxon-name-part taxon-name-part-type="species" reg="alba">alba</tp:taxon-name-part></tp:taxon-name></italic> sp. nov. or longer and distally dilatated <abbrev xmlns:xlink="http://www.w3.org/1999/xlink" xlink:title="scapus" id="ABBRID0EZZBK" xlink:type="simple">Sc</abbrev> in <italic><tp:taxon-name><tp:taxon-name-part taxon-name-part-type="genus" reg="Howaia">H.</tp:taxon-name-part><tp:taxon-name-part taxon-name-part-type="species" reg="subterranea">subterranea</tp:taxon-name-part></tp:taxon-name></italic> sp. nov., both having a rounded posterior margin) (Figs <xref ref-type="fig" rid="F1">1E–G</xref>, <xref ref-type="fig" rid="F4">4D</xref> cf. Figs <xref ref-type="fig" rid="F2">2E–G</xref>, <xref ref-type="fig" rid="F3">3D, E</xref>, <xref ref-type="fig" rid="F4">4H</xref>, <xref ref-type="fig" rid="F13">13E</xref>). See also <xref ref-type="bibr" rid="B28">Lin et al. (2016)</xref> for the diagnosis of <italic><tp:taxon-name><tp:taxon-name-part taxon-name-part-type="genus" reg="Howaia">H.</tp:taxon-name-part><tp:taxon-name-part taxon-name-part-type="species" reg="mogera">mogera</tp:taxon-name-part></tp:taxon-name></italic> with other congeners of the same species group.</p><fig id="F1" position="float" orientation="portrait"><object-id xmlns:xlink="http://www.w3.org/1999/xlink" content-type="doi" xlink:type="simple">10.3897/zookeys.1174.101251.figure1</object-id><object-id xmlns:xlink="http://www.w3.org/1999/xlink" content-type="arpha" xlink:type="simple">4350D671-C31C-5ED1-AF12-0C05857AE5E3</object-id><label>Figure 1.</label><caption><p><italic><tp:taxon-name><tp:taxon-name-part taxon-name-part-type="genus" reg="Howaia">Howaia</tp:taxon-name-part><tp:taxon-name-part taxon-name-part-type="species" reg="mogera">mogera</tp:taxon-name-part></tp:taxon-name></italic><bold>A</bold> male palp (holotype), ventral view <bold>B</bold> same, retrolateral view <bold>C</bold> same, ventro-prolateral view <bold>D</bold> same, dorsal view <bold>E</bold> female epigyne ventral view (specimen from Tokyo area) <bold>F</bold> same after dissection, shape variation <bold>G</bold> vulva, dorsal view <bold>H</bold> habitus of male (specimen from Tokyo area) <bold>I</bold> habitus of female <bold>J</bold> cephalic area of female, frontal view. Abbreviations: <abbrev xmlns:xlink="http://www.w3.org/1999/xlink" xlink:title="copulatory duct" id="ABBRID0EW3BK" xlink:type="simple">Cd</abbrev> – copulatory duct; <abbrev xmlns:xlink="http://www.w3.org/1999/xlink" xlink:title="copulatory opening" id="ABBRID0E13BK" xlink:type="simple">Co</abbrev> – copulatory opening; <abbrev xmlns:xlink="http://www.w3.org/1999/xlink" xlink:title="insemination duct" id="ABBRID0E53BK" xlink:type="simple">Id</abbrev> – insemination duct; S – spermatheca; <abbrev xmlns:xlink="http://www.w3.org/1999/xlink" xlink:title="scapus" id="ABBRID0EC4BK" xlink:type="simple">Sc</abbrev> – scapus. Scale bars: 0.2 mm (<bold>A–G, J</bold>); 1.0 mm (<bold>H, I</bold>).</p></caption><graphic xmlns:xlink="http://www.w3.org/1999/xlink" xlink:href="zookeys-1174-219_article-101251__-g001.jpg" position="float" orientation="portrait" xlink:type="simple" id="oo_891285.jpg"><uri content-type="original_file" xlink:type="simple">https://binary.pensoft.net/fig/891285</uri></graphic></fig><fig id="F2" position="float" orientation="portrait"><object-id xmlns:xlink="http://www.w3.org/1999/xlink" content-type="doi" xlink:type="simple">10.3897/zookeys.1174.101251.figure2</object-id><object-id xmlns:xlink="http://www.w3.org/1999/xlink" content-type="arpha" xlink:type="simple">240A6511-2A60-5C71-8683-D496426EC2A0</object-id><label>Figure 2.</label><caption><p><italic><tp:taxon-name><tp:taxon-name-part taxon-name-part-type="genus" reg="Howaia">Howaia</tp:taxon-name-part><tp:taxon-name-part taxon-name-part-type="species" reg="alba">alba</tp:taxon-name-part></tp:taxon-name></italic> sp. nov. <bold>A</bold> male palp (holotype), ventral view <bold>B</bold> same, retrolateral view <bold>C</bold> same, ventro-prolateral view <bold>D</bold> same, dorsal view <bold>E</bold> female epigyne (one of the paratypes), ventral view <bold>F</bold> same, shape variation <bold>G</bold> vulva, dorsal view <bold>H</bold> habitus of male (holotype) <bold>I</bold> habitus of female (one of the paratypes) <bold>J</bold> cephalic area of female, frontal view. Abbreviations: <abbrev xmlns:xlink="http://www.w3.org/1999/xlink" xlink:title="copulatory duct" id="ABBRID0EW5BK" xlink:type="simple">Cd</abbrev> – copulatory duct; <abbrev xmlns:xlink="http://www.w3.org/1999/xlink" xlink:title="copulatory opening" id="ABBRID0E15BK" xlink:type="simple">Co</abbrev> – copulatory opening; <abbrev xmlns:xlink="http://www.w3.org/1999/xlink" xlink:title="insemination duct" id="ABBRID0E55BK" xlink:type="simple">Id</abbrev> – insemination duct; S – spermatheca; <abbrev xmlns:xlink="http://www.w3.org/1999/xlink" xlink:title="scapus" id="ABBRID0EC6BK" xlink:type="simple">Sc</abbrev> – scapus. Scale bars: 0.2 mm (<bold>A–G, J</bold>); 1.0 mm (<bold>H, I</bold>).</p></caption><graphic xmlns:xlink="http://www.w3.org/1999/xlink" xlink:href="zookeys-1174-219_article-101251__-g002.jpg" position="float" orientation="portrait" xlink:type="simple" id="oo_891286.jpg"><uri content-type="original_file" xlink:type="simple">https://binary.pensoft.net/fig/891286</uri></graphic></fig><fig id="F3" position="float" orientation="portrait"><object-id xmlns:xlink="http://www.w3.org/1999/xlink" content-type="doi" xlink:type="simple">10.3897/zookeys.1174.101251.figure3</object-id><object-id xmlns:xlink="http://www.w3.org/1999/xlink" content-type="arpha" xlink:type="simple">5C8EB77F-ED1A-5A9A-9165-78689C62B46C</object-id><label>Figure 3.</label><caption><p><italic><tp:taxon-name><tp:taxon-name-part taxon-name-part-type="genus" reg="Howaia">Howaia</tp:taxon-name-part><tp:taxon-name-part taxon-name-part-type="species" reg="subterranea">subterranea</tp:taxon-name-part></tp:taxon-name></italic> sp. nov. <bold>A</bold> habitus of female (holotype) <bold>B</bold> cephalic area of female, frontal view <bold>C</bold> habitus of female, lateral view <bold>D</bold> female epigyne, ventral view <bold>E</bold> vulva, dorsal view. Abbreviations: <abbrev xmlns:xlink="http://www.w3.org/1999/xlink" xlink:title="copulatory duct" id="ABBRID0EMACK" xlink:type="simple">Cd</abbrev> – copulatory duct; <abbrev xmlns:xlink="http://www.w3.org/1999/xlink" xlink:title="copulatory opening" id="ABBRID0EQACK" xlink:type="simple">Co</abbrev> – copulatory opening; <abbrev xmlns:xlink="http://www.w3.org/1999/xlink" xlink:title="insemination duct" id="ABBRID0EUACK" xlink:type="simple">Id</abbrev> – insemination duct; S – spermatheca; <abbrev xmlns:xlink="http://www.w3.org/1999/xlink" xlink:title="scapus" id="ABBRID0EYACK" xlink:type="simple">Sc</abbrev> – scapus. Scale bars: 1.0 mm (<bold>A, C</bold>); 0.2 mm (<bold>B, D, E</bold>).</p></caption><graphic xmlns:xlink="http://www.w3.org/1999/xlink" xlink:href="zookeys-1174-219_article-101251__-g003.jpg" position="float" orientation="portrait" xlink:type="simple" id="oo_891287.jpg"><uri content-type="original_file" xlink:type="simple">https://binary.pensoft.net/fig/891287</uri></graphic></fig><fig id="F4" position="float" orientation="portrait"><object-id xmlns:xlink="http://www.w3.org/1999/xlink" content-type="doi" xlink:type="simple">10.3897/zookeys.1174.101251.figure4</object-id><object-id xmlns:xlink="http://www.w3.org/1999/xlink" content-type="arpha" xlink:type="simple">A5D88F9F-39C1-5C43-80E8-D8A37CE42A44</object-id><label>Figure 4.</label><caption><p>Genitalia of <italic><tp:taxon-name><tp:taxon-name-part taxon-name-part-type="genus" reg="Howaia">Howaia</tp:taxon-name-part><tp:taxon-name-part taxon-name-part-type="species" reg="mogera">mogera</tp:taxon-name-part></tp:taxon-name></italic> and <italic><tp:taxon-name><tp:taxon-name-part taxon-name-part-type="genus" reg="Howaia">H.</tp:taxon-name-part><tp:taxon-name-part taxon-name-part-type="species" reg="alba">alba</tp:taxon-name-part></tp:taxon-name></italic> sp. nov. <bold>A</bold> male palp of <italic><tp:taxon-name><tp:taxon-name-part taxon-name-part-type="genus" reg="Howaia">H.</tp:taxon-name-part><tp:taxon-name-part taxon-name-part-type="species" reg="mogera">mogera</tp:taxon-name-part></tp:taxon-name></italic>, ventral view <bold>B</bold> same, retrolateral view <bold>C</bold> detail or paracymbium, dorsal view <bold>E</bold> female epigyne, ventral view <bold>E</bold> male palp of <italic><tp:taxon-name><tp:taxon-name-part taxon-name-part-type="genus" reg="Howaia">H.</tp:taxon-name-part><tp:taxon-name-part taxon-name-part-type="species" reg="alba">alba</tp:taxon-name-part></tp:taxon-name></italic> sp. nov., ventral view <bold>F</bold> same, retrolateral view <bold>C</bold> detail or paracymbium, dorsal view <bold>H</bold> female epigyne, ventral view. Abbreviations: <abbrev xmlns:xlink="http://www.w3.org/1999/xlink" xlink:title="lobe of conductor" id="ABBRID0EJDCK" xlink:type="simple">Cl</abbrev> – lobe of conductor; <abbrev xmlns:xlink="http://www.w3.org/1999/xlink" xlink:title="median process of conductor" id="ABBRID0ENDCK" xlink:type="simple">Cm</abbrev> – median process of conductor; <abbrev xmlns:xlink="http://www.w3.org/1999/xlink" xlink:title="copulatory opening" id="ABBRID0ERDCK" xlink:type="simple">Co</abbrev> – copulatory opening; <abbrev xmlns:xlink="http://www.w3.org/1999/xlink" xlink:title="prolateral process of conductor" id="ABBRID0EVDCK" xlink:type="simple">Cp</abbrev> – prolateral process of conductor; <abbrev xmlns:xlink="http://www.w3.org/1999/xlink" xlink:title="retrolateral process of conductor" id="ABBRID0EZDCK" xlink:type="simple">Cr</abbrev> – retrolateral process of conductor; <abbrev xmlns:xlink="http://www.w3.org/1999/xlink" xlink:title="distal process(es) of paracymbium" id="ABBRID0E4DCK" xlink:type="simple">Di</abbrev> – distal process of paracymbium; E – embolus; P – paracymbium; <abbrev xmlns:xlink="http://www.w3.org/1999/xlink" xlink:title="radical apophysis" id="ABBRID0EBECK" xlink:type="simple">Ra</abbrev> – radical apophysis; <abbrev xmlns:xlink="http://www.w3.org/1999/xlink" xlink:title="radix" id="ABBRID0EFECK" xlink:type="simple">Rx</abbrev> – radix; S – spermatheca; <abbrev xmlns:xlink="http://www.w3.org/1999/xlink" xlink:title="scapus" id="ABBRID0EJECK" xlink:type="simple">Sc</abbrev> – scapus; <abbrev xmlns:xlink="http://www.w3.org/1999/xlink" xlink:title="sperm duct" id="ABBRID0ENECK" xlink:type="simple">Sd</abbrev> – sperm duct; <abbrev xmlns:xlink="http://www.w3.org/1999/xlink" xlink:title="subtegulum" id="ABBRID0ERECK" xlink:type="simple">St</abbrev> – subtegulum; <abbrev xmlns:xlink="http://www.w3.org/1999/xlink" xlink:title="tegulum" id="ABBRID0EVECK" xlink:type="simple">Te</abbrev> – tegulum; <abbrev xmlns:xlink="http://www.w3.org/1999/xlink" xlink:title="ventral process(es) of paracymbium" id="ABBRID0EZECK" xlink:type="simple">Ve</abbrev> – ventral process of paracymbium. Scale bars: 0.2 mm.</p></caption><graphic xmlns:xlink="http://www.w3.org/1999/xlink" xlink:href="zookeys-1174-219_article-101251__-g004.jpg" position="float" orientation="portrait" xlink:type="simple" id="oo_891288.jpg"><uri content-type="original_file" xlink:type="simple">https://binary.pensoft.net/fig/891288</uri></graphic></fig></tp:treatment-sec><tp:treatment-sec sec-type="redescription" id="SECID0ECFCK"><title>Redescription of male</title><p><bold>(holotype).</bold> (redescription of habitus based on freshly collected specimen from Tokyo area due to the discoloration of the holotype). Habitus as in Fig. <xref ref-type="fig" rid="F1">1H</xref>. Total length. 1.94, Prosoma 1.10 long, 0.89 wide. Carapace rounded, yellowish with slightly darker striae. Cervical groove and fovea distinct. Eyes well developed. Eyes measurements: <abbrev xmlns:xlink="http://www.w3.org/1999/xlink" xlink:title="anterior median eyes" id="ABBRID0EOFCK" xlink:type="simple">AME</abbrev> = 0.06, <abbrev xmlns:xlink="http://www.w3.org/1999/xlink" xlink:title="anterior lateral eyes" id="ABBRID0ESFCK" xlink:type="simple">ALE</abbrev> = 0.09, <abbrev xmlns:xlink="http://www.w3.org/1999/xlink" xlink:title="posterior median eyes" id="ABBRID0EWFCK" xlink:type="simple">PME</abbrev> = 0.09, <abbrev xmlns:xlink="http://www.w3.org/1999/xlink" xlink:title="posterior lateral eyes" id="ABBRID0E1FCK" xlink:type="simple">PLE</abbrev> = 0.09, <abbrev xmlns:xlink="http://www.w3.org/1999/xlink" xlink:title="anterior median eyes" id="ABBRID0E5FCK" xlink:type="simple">AME</abbrev>–<abbrev xmlns:xlink="http://www.w3.org/1999/xlink" xlink:title="anterior lateral eyes" id="ABBRID0ECGCK" xlink:type="simple">ALE</abbrev> = 0.03, <abbrev xmlns:xlink="http://www.w3.org/1999/xlink" xlink:title="anterior lateral eyes" id="ABBRID0EGGCK" xlink:type="simple">ALE</abbrev>–<abbrev xmlns:xlink="http://www.w3.org/1999/xlink" xlink:title="posterior lateral eyes" id="ABBRID0EKGCK" xlink:type="simple">PLE</abbrev> = 0.00. Chelicerae, labium, maxillae, and sternum of same color as carapace. Legs uniformly yellowish. Legs measurements: I 5.07 (1.41, 0.43, 1.30, 1.24, 0.69), II 3.85 (1.10, 0.38, 0.90, 0.89, 0.58), III 3.26 (0.97, 0.33, 0.73, 0.73, 0.50), IV 4.44 (1.29, 0.40, 1.11, 1.06, 0.58). Opisthosoma uniformly dark grey with slightly lighter mark on antero-dorsal side.</p><p>Male palp as in Figs <xref ref-type="fig" rid="F1">1A–D</xref>, <xref ref-type="fig" rid="F4">4A–C</xref>. Cymbium relatively elongated, 3–4 robust spines on distal-prolateral margin (Fig. <xref ref-type="fig" rid="F1">1D</xref>). Paracymbium with 1 distal (<abbrev xmlns:xlink="http://www.w3.org/1999/xlink" xlink:title="distal process(es) of paracymbium" id="ABBRID0E3GCK" xlink:type="simple">Di</abbrev>) and 1 ventral (<abbrev xmlns:xlink="http://www.w3.org/1999/xlink" xlink:title="ventral process(es) of paracymbium" id="ABBRID0EAHCK" xlink:type="simple">Ve</abbrev>) processes. Distal process short, squared, and stocky, distinctly sclerotized. Ventral process sharp, spine-like, headed internally (Figs <xref ref-type="fig" rid="F1">1A–D</xref>, <xref ref-type="fig" rid="F4">4A–D</xref>). Embolus (E) long and filiform, origin of embolus positioned at ~ 6:00 o’clock on radix (<abbrev xmlns:xlink="http://www.w3.org/1999/xlink" xlink:title="radix" id="ABBRID0EMHCK" xlink:type="simple">Rx</abbrev>). Radical apophysis (<abbrev xmlns:xlink="http://www.w3.org/1999/xlink" xlink:title="radical apophysis" id="ABBRID0EQHCK" xlink:type="simple">Ra</abbrev>) broad and dorsally flat with a granulate surface. Conductor with 3 distinct processes (<abbrev xmlns:xlink="http://www.w3.org/1999/xlink" xlink:title="prolateral process of conductor" id="ABBRID0EUHCK" xlink:type="simple">Cp</abbrev>, <abbrev xmlns:xlink="http://www.w3.org/1999/xlink" xlink:title="retrolateral process of conductor" id="ABBRID0EYHCK" xlink:type="simple">Cr</abbrev>, <abbrev xmlns:xlink="http://www.w3.org/1999/xlink" xlink:title="median process of conductor" id="ABBRID0E3HCK" xlink:type="simple">Cm</abbrev>) and a half-transparent distal lobe (<abbrev xmlns:xlink="http://www.w3.org/1999/xlink" xlink:title="lobe of conductor" id="ABBRID0EAICK" xlink:type="simple">Cl</abbrev>). Prolateral process (<abbrev xmlns:xlink="http://www.w3.org/1999/xlink" xlink:title="prolateral process of conductor" id="ABBRID0EEICK" xlink:type="simple">Cp</abbrev>) flat and long, ribbon-like, headed counterclockwise, wrapped around the embolus. Retrolateral process of conductor (<abbrev xmlns:xlink="http://www.w3.org/1999/xlink" xlink:title="retrolateral process of conductor" id="ABBRID0EIICK" xlink:type="simple">Cr</abbrev>) wide and thick, curved internally, with a broadened, flat central part. Median process of conductor (<abbrev xmlns:xlink="http://www.w3.org/1999/xlink" xlink:title="median process of conductor" id="ABBRID0EMICK" xlink:type="simple">Cm</abbrev>) strongly sclerotized, short and stout, horn-like, ending with a blunt tip and having a smaller, stout ventral process (Figs <xref ref-type="fig" rid="F1">1A–C</xref>, <xref ref-type="fig" rid="F4">4A, B</xref>).</p></tp:treatment-sec><tp:treatment-sec sec-type="redescription" id="SECID0EYICK"><title>Redescription of female</title><p><bold>(based on specimen from Tokyo).</bold> Habitus as in Figs <xref ref-type="fig" rid="F1">1I</xref>, <xref ref-type="fig" rid="F15">15A</xref>. Total length: 2.44, Prosoma 1.19 long, 0.98 width. Cephalic area as in Fig. <xref ref-type="fig" rid="F1">1J</xref>. Carapace piriform. Eyes measurements: <abbrev xmlns:xlink="http://www.w3.org/1999/xlink" xlink:title="anterior median eyes" id="ABBRID0EMJCK" xlink:type="simple">AME</abbrev> = 0.05, <abbrev xmlns:xlink="http://www.w3.org/1999/xlink" xlink:title="anterior lateral eyes" id="ABBRID0EQJCK" xlink:type="simple">ALE</abbrev> = 0.08, <abbrev xmlns:xlink="http://www.w3.org/1999/xlink" xlink:title="posterior median eyes" id="ABBRID0EUJCK" xlink:type="simple">PME</abbrev> = 0.08, <abbrev xmlns:xlink="http://www.w3.org/1999/xlink" xlink:title="posterior lateral eyes" id="ABBRID0EYJCK" xlink:type="simple">PLE</abbrev> = 0.08, <abbrev xmlns:xlink="http://www.w3.org/1999/xlink" xlink:title="anterior median eyes" id="ABBRID0E3JCK" xlink:type="simple">AME</abbrev>–<abbrev xmlns:xlink="http://www.w3.org/1999/xlink" xlink:title="anterior lateral eyes" id="ABBRID0EAKCK" xlink:type="simple">ALE</abbrev> = 0.04, <abbrev xmlns:xlink="http://www.w3.org/1999/xlink" xlink:title="anterior lateral eyes" id="ABBRID0EEKCK" xlink:type="simple">ALE</abbrev>–<abbrev xmlns:xlink="http://www.w3.org/1999/xlink" xlink:title="posterior lateral eyes" id="ABBRID0EIKCK" xlink:type="simple">PLE</abbrev> = 0.01. Legs measurements: I 4.93 (1.42, 0.44, 1.28, 1.15, 0.64), II 3.96 (1.08, 0.39, 0.85, 0.78, 0.54), III 2.88 (0.86, 0.33, 0.63, 0.62, 0.44), IV 4.22 (1.30, 0.41, 1.10, 0.89, 0.52). Coloration and other details as in male.</p><p>Epigyne and vulva as in Figs <xref ref-type="fig" rid="F1">1E–G</xref>, <xref ref-type="fig" rid="F4">4D</xref>. Scapus (<abbrev xmlns:xlink="http://www.w3.org/1999/xlink" xlink:title="scapus" id="ABBRID0EWKCK" xlink:type="simple">Sc</abbrev>) elongated antero-posteriorly, rectangular, slightly longer than wide, ending with a flat posterior margin (Figs <xref ref-type="fig" rid="F1">1E–G</xref>, <xref ref-type="fig" rid="F4">4D</xref>). Copulatory opening (<abbrev xmlns:xlink="http://www.w3.org/1999/xlink" xlink:title="copulatory opening" id="ABBRID0ECLCK" xlink:type="simple">Co</abbrev>) at the inner-lateral sides of scapus. Internal ducts slightly visible through the transparent tegument, V-shaped. Copulatory ducts (<abbrev xmlns:xlink="http://www.w3.org/1999/xlink" xlink:title="copulatory duct" id="ABBRID0EGLCK" xlink:type="simple">Cd</abbrev>) straight, short, and thick, gradually diverging from each other, slightly coiled in the first half of the trait before reaching the spermathecae. Insemination ducts (<abbrev xmlns:xlink="http://www.w3.org/1999/xlink" xlink:title="insemination duct" id="ABBRID0EKLCK" xlink:type="simple">Id</abbrev>) thin, coiled around the copulatory ducts. Spermathecae (S) small and rounded, separated from each other by ~ 1.5 their diameter (Fig. <xref ref-type="fig" rid="F1">1G</xref>).</p></tp:treatment-sec><tp:treatment-sec sec-type="description" id="SECID0ESLCK"><title>Size variation.</title><p>Male (based on 5 specimens): total length: 1.89–2.02, prosoma length: 0.84–1.07, prosoma width: 0.76–0.85. Female (based on 10 specimens): total length: 2.08–2.88, prosoma length: 0.96–1.15; prosoma width: female: 0.87–0.96.</p></tp:treatment-sec><tp:treatment-sec sec-type="distribution" id="SECID0EXLCK"><title>Distribution.</title><p>East Asia (from South China to Korea and Japan). Introduced to Europe, Azerbaijan, and several oceanic islands (Hawaii, Fiji, Reunion, <abbrev xmlns:xlink="http://www.w3.org/1999/xlink" xlink:title="subtegulum" id="ABBRID0E4LCK" xlink:type="simple">St</abbrev>. Helena, etc.). Although it is likely that <italic><tp:taxon-name><tp:taxon-name-part taxon-name-part-type="genus" reg="Howaia">H.</tp:taxon-name-part><tp:taxon-name-part taxon-name-part-type="species" reg="mogera">mogera</tp:taxon-name-part></tp:taxon-name></italic> is naturally distributed in Asia, its precise center of origin, as well as the time and mode of its dispersion outside the Asian continent, are still unstudied. In Japan the species is widespread along the whole country in both mainland Japan and the Ryukyus (Fig. <xref ref-type="fig" rid="F16">16C, D</xref>).</p></tp:treatment-sec><tp:treatment-sec sec-type="habitat" id="SECID0EQMCK"><title>Habitat and ecology.</title><p>This species has a broad environmental tolerance. In Japan <italic><tp:taxon-name><tp:taxon-name-part taxon-name-part-type="genus" reg="Howaia">H.</tp:taxon-name-part><tp:taxon-name-part taxon-name-part-type="species" reg="mogera">mogera</tp:taxon-name-part></tp:taxon-name></italic> can be found in a wide range of habitats, both natural and artificial, including caves, mines, artificial tunnels, small animal burrows, forest leaf litter, humid meadows, paddy fields, marshes, urban parks, greenhouses, vegetated seashores, coastal environments, etc. <italic><tp:taxon-name><tp:taxon-name-part taxon-name-part-type="genus" reg="Howaia">Howaia</tp:taxon-name-part><tp:taxon-name-part taxon-name-part-type="species" reg="mogera">mogera</tp:taxon-name-part></tp:taxon-name></italic> usually builds simple scaffold webs in external habitats, under superficial stones, in empty spaces among the leaf litter or at the base of tufts of grass. Apparently, the populations living in mainland Japan are found less commonly in caves or cave-like habitats. In contrast, in addition to epigean environments, the populations living in the Ryukyu islands can be found more frequently in natural subterranean habitats, dwelling in both the twilight and dark areas of caves and tunnels.</p></tp:treatment-sec><tp:treatment-sec sec-type="remarks" id="SECID0EMNCK"><title>Remarks on intraspecific variation.</title><p>Coloration and pattern of the opisthosoma can be rather variable, depending on the population or individual. Usually, populations living in mainland Japan show a darker habitus with an opisthosoma uniformly black or dark grey, sometimes having one or few small lighter marks on the dorsal side (Figs <xref ref-type="fig" rid="F1">1H, I</xref>, <xref ref-type="fig" rid="F15">15A</xref>). Instead, individuals living in the Ryukyus seems to show a lighter pattern bearing several larger greyish dorsal marks, often merged together forming a continuous median stripe. Such pattern is shared by the southern Chinese populations (see <xref ref-type="bibr" rid="B29">Liu and Li 2013</xref>: fig. 18B). Legs are usually uniformly yellowish; however, some individuals show a faint darker annulation on the distal part of femur and tibia. The shape of scapus can also be slightly variable among individuals or populations, ranging from strongly rectangular to slightly inverted-trapezoidal or shorter and more squared, more rarely with strongly rounded distal margin (e.g., see Fig. <xref ref-type="fig" rid="F1">1E, F</xref> and <xref ref-type="bibr" rid="B29">Liu and Li 2013</xref>: fig. 18C, D). <xref ref-type="bibr" rid="B58">Yaginuma (1972</xref>: 620) illustrated a scapus with a strongly triangular shape for the paratype of <italic><tp:taxon-name><tp:taxon-name-part taxon-name-part-type="genus" reg="Howaia">H.</tp:taxon-name-part><tp:taxon-name-part taxon-name-part-type="species" reg="mogera">mogera</tp:taxon-name-part></tp:taxon-name></italic>. Such extreme shape is abnormal and never observed by us in any of the examined specimens. In addition, the drawing by Yaginuma does not perfectly match with the shape of the scapus of the original sample (paratype <named-content xmlns:xlink="http://www.w3.org/1999/xlink" content-type="dwc:institutional_code" xlink:title="National Museum of Nature and Science, Tsukuba" xlink:href="http://grbio.org/institution/national-museum-nature-and-science" xlink:type="simple">NMST</named-content>-Ar.74 from Tenryu-shi) which shows a normal rectangularly-shaped scapus.</p></tp:treatment-sec><tp:treatment-sec sec-type="remarks" id="SECID0EZOCK"><title>Remarks on misidentifications.</title><p><italic><tp:taxon-name><tp:taxon-name-part taxon-name-part-type="genus" reg="Howaia">Howaia</tp:taxon-name-part><tp:taxon-name-part taxon-name-part-type="species" reg="mogera">mogera</tp:taxon-name-part></tp:taxon-name></italic> was initially misidentified by <xref ref-type="bibr" rid="B57">Yaginuma (1970)</xref> and described as the male of <italic><tp:taxon-name><tp:taxon-name-part taxon-name-part-type="genus" reg="Nesticus">Nesticus</tp:taxon-name-part></tp:taxon-name></italic> (= <italic><tp:taxon-name><tp:taxon-name-part taxon-name-part-type="genus" reg="Nesticella">Nesticella</tp:taxon-name-part></tp:taxon-name></italic>) <italic><tp:taxon-name><tp:taxon-name-part taxon-name-part-type="genus" reg="Nesticus"/><tp:taxon-name-part taxon-name-part-type="species" reg="terrestris">terrestris</tp:taxon-name-part></tp:taxon-name></italic> based on a specimen from Tamagawa, Tokyo. Soon after Yaginuma recognized the mistake and described the species as new based on the same male together with a female specimen from Shizuoka (<xref ref-type="bibr" rid="B58">Yaginuma 1972</xref>). Until now <italic><tp:taxon-name><tp:taxon-name-part taxon-name-part-type="genus" reg="Howaia">H.</tp:taxon-name-part><tp:taxon-name-part taxon-name-part-type="species" reg="mogera">mogera</tp:taxon-name-part></tp:taxon-name></italic> has been recorded in several different countries and redescribed and illustrated numerous times by different authors (<xref ref-type="bibr" rid="B55">World Spider Catalog 2023</xref>). However, these descriptions were all based on specimens collected far from the type locality, in different Asian countries (e.g., Korea: <xref ref-type="bibr" rid="B23">Kim et al. 1999</xref>, <xref ref-type="bibr" rid="B22">Kim and Lee 2018</xref>; China: <xref ref-type="bibr" rid="B13">Gong and Zhu 1982</xref>, <xref ref-type="bibr" rid="B29">Liu and Li 2013</xref>) or based on introduced populations (e.g., Fiji Is.: <xref ref-type="bibr" rid="B27">Lehtinen and Saaristo 1980</xref>; Hawaii Is.: <xref ref-type="bibr" rid="B12">Gertsch 1984</xref>; Azeirbaijan: Marusik and Guiseinov 2003; Poland: <xref ref-type="bibr" rid="B6">Bielak-Bielecki and Rozwalka 2011</xref>; Italy: <xref ref-type="bibr" rid="B36">Pantini et al. 2020</xref>). Herein, for the first time after the original description, we illustrate and redescribe the holotype and additional specimens from the type locality area.</p><p>In the past, the lack of information about the taxonomy of <italic><tp:taxon-name><tp:taxon-name-part taxon-name-part-type="genus" reg="Howaia">H.</tp:taxon-name-part><tp:taxon-name-part taxon-name-part-type="species" reg="mogera">mogera</tp:taxon-name-part></tp:taxon-name></italic>, and in general on <italic><tp:taxon-name><tp:taxon-name-part taxon-name-part-type="genus" reg="Nesticella">Nesticella</tp:taxon-name-part></tp:taxon-name></italic> species, has been the cause of misidentifications by senior arachnologists, sometimes confusing this species with other similar congeners. For example, the male of the blind <italic><tp:taxon-name><tp:taxon-name-part taxon-name-part-type="genus" reg="Howaia">H.</tp:taxon-name-part><tp:taxon-name-part taxon-name-part-type="species" reg="mogera">mogera</tp:taxon-name-part></tp:taxon-name></italic> specimens from Miyako-jima Is. illustrated by <xref ref-type="bibr" rid="B45">Shimojana (1977)</xref> refers to the newly described <italic><tp:taxon-name><tp:taxon-name-part taxon-name-part-type="genus" reg="Howaia">H.</tp:taxon-name-part><tp:taxon-name-part taxon-name-part-type="species" reg="alba">alba</tp:taxon-name-part></tp:taxon-name></italic> sp. nov. <xref ref-type="bibr" rid="B35">Paik (1996)</xref> recorded <italic><tp:taxon-name><tp:taxon-name-part taxon-name-part-type="genus" reg="Nesticus">Nesticus</tp:taxon-name-part></tp:taxon-name></italic> (= <italic><tp:taxon-name><tp:taxon-name-part taxon-name-part-type="genus" reg="Nesticella">Nesticella</tp:taxon-name-part></tp:taxon-name></italic>) <italic><tp:taxon-name><tp:taxon-name-part taxon-name-part-type="genus" reg="Nesticus"/><tp:taxon-name-part taxon-name-part-type="species" reg="brevipes">brevipes</tp:taxon-name-part></tp:taxon-name></italic> from South Korea based on female specimens. The illustrated samples do not match the morphology of this species (cf. Figs <xref ref-type="fig" rid="F5">5I, E–G</xref>, <xref ref-type="fig" rid="F7">7D</xref> and <xref ref-type="bibr" rid="B35">Paik 1996</xref>: figs 1–10) and probably they refer to more than one species of <italic><tp:taxon-name><tp:taxon-name-part taxon-name-part-type="genus" reg="Nesticella">Nesticella</tp:taxon-name-part></tp:taxon-name></italic> or <italic><tp:taxon-name><tp:taxon-name-part taxon-name-part-type="genus" reg="Howaia">Howaia</tp:taxon-name-part></tp:taxon-name></italic>. Among them, the shape of epigyne and internal ducts of the specimens of the so-called groups A or B fits well with those of <italic><tp:taxon-name><tp:taxon-name-part taxon-name-part-type="genus" reg="Howaia">H.</tp:taxon-name-part><tp:taxon-name-part taxon-name-part-type="species" reg="mogera">mogera</tp:taxon-name-part></tp:taxon-name></italic> (<xref ref-type="bibr" rid="B35">Paik 1996</xref>: figs 6, 9, 10). Illustration of the female of <italic><tp:taxon-name><tp:taxon-name-part taxon-name-part-type="genus" reg="Howaia">H.</tp:taxon-name-part><tp:taxon-name-part taxon-name-part-type="species" reg="mogera">mogera</tp:taxon-name-part></tp:taxon-name></italic> by <xref ref-type="bibr" rid="B65">Zhu and Zhang (2011</xref>: fig. 34A–C), clearly do not refer to this species, the illustrated epigyne and vulva being morphologically different from those found in the genus <italic><tp:taxon-name><tp:taxon-name-part taxon-name-part-type="genus" reg="Howaia">Howaia</tp:taxon-name-part></tp:taxon-name></italic>.</p></tp:treatment-sec><tp:treatment-sec sec-type="remarks" id="SECID0ECWCK"><title>Remarks on phylogeny and biogeography.</title><p>Previous molecular analyses suggest that populations of <italic><tp:taxon-name><tp:taxon-name-part taxon-name-part-type="genus" reg="Howaia">H.</tp:taxon-name-part><tp:taxon-name-part taxon-name-part-type="species" reg="mogera">mogera</tp:taxon-name-part></tp:taxon-name></italic> in Eastern Asia group into two well-distinct subclades with non-overlapping distribution, distributed respectively in North-Eastern Asia (= north clade) and South China (= south clade) (<xref ref-type="bibr" rid="B63">Zhang and Li 2013</xref>; <xref ref-type="bibr" rid="B4">Ballarin and Li 2018</xref>; this work). In Japan both these two clades are apparently present. The north clade is distributed in mainland Japan covering the islands of Hokkaido, Honshu, Shikoku, and Kyushu. Its southernmost boundary seems to correspond to the island of Yakushima (Fig. <xref ref-type="fig" rid="F16">16C</xref>). The south clade shares the same genetic pattern of the southern China populations (Fig. <xref ref-type="fig" rid="F14">14</xref>) and it is widespread along the whole Ryukyus and in the island of Hachijo-jima Is., south of Tokyo (Fig. <xref ref-type="fig" rid="F16">16C, D</xref>). The presence of the south clade in Hachijo-jima Is., far away from the other known records, suggests a possible artificial introduction to this island. Some degrees of genetic difference (2.5–3.7%) and slight variations in the body pattern and habitat preference can be observed in populations belonging to the two clades (see remarks on habitat and variation discussed above). Nevertheless, no clear distinct morphological differences are observed in their genitalia. The result of our species delimitation analysis only partially supports them as two distinct species (Fig. <xref ref-type="fig" rid="F14">14</xref>). It is possible that they represent two cryptic species or, more likely, an early stage of species differentiation which is still in progress nowadays.</p></tp:treatment-sec><tp:treatment-sec><!--Section generated to contain objects referenced in tp:taxon-treatment.--><fig id="F15" position="float" orientation="portrait"><object-id xmlns:xlink="http://www.w3.org/1999/xlink" content-type="doi" xlink:type="simple">10.3897/zookeys.1174.101251.figure15</object-id><object-id xmlns:xlink="http://www.w3.org/1999/xlink" content-type="arpha" xlink:type="simple">B6981054-E7B1-5C7A-8035-A4B0073168F0</object-id><label>Figure 15.</label><caption><p><italic><tp:taxon-name><tp:taxon-name-part taxon-name-part-type="genus" reg="Nesticella">Nesticella</tp:taxon-name-part></tp:taxon-name></italic> and <italic><tp:taxon-name><tp:taxon-name-part taxon-name-part-type="genus" reg="Howaia">Howaia</tp:taxon-name-part></tp:taxon-name></italic> species in life and their natural habitats <bold>A</bold> female of <italic><tp:taxon-name><tp:taxon-name-part taxon-name-part-type="genus" reg="Howaia">H.</tp:taxon-name-part><tp:taxon-name-part taxon-name-part-type="species" reg="mogera">mogera</tp:taxon-name-part></tp:taxon-name></italic><bold>B</bold> female of <italic><tp:taxon-name><tp:taxon-name-part taxon-name-part-type="genus" reg="Nesticella">N.</tp:taxon-name-part><tp:taxon-name-part taxon-name-part-type="species" reg="terrestris">terrestris</tp:taxon-name-part></tp:taxon-name></italic><bold>C</bold> female of <italic><tp:taxon-name><tp:taxon-name-part taxon-name-part-type="genus" reg="Howaia">H.</tp:taxon-name-part><tp:taxon-name-part taxon-name-part-type="species" reg="alba">alba</tp:taxon-name-part></tp:taxon-name></italic> sp. nov. <bold>D</bold> female of <italic><tp:taxon-name><tp:taxon-name-part taxon-name-part-type="genus" reg="Nesticella">N.</tp:taxon-name-part><tp:taxon-name-part taxon-name-part-type="species" reg="occulta">occulta</tp:taxon-name-part></tp:taxon-name></italic> sp. nov. <bold>E</bold> female of <italic><tp:taxon-name><tp:taxon-name-part taxon-name-part-type="genus" reg="Nesticella">N.</tp:taxon-name-part><tp:taxon-name-part taxon-name-part-type="species" reg="okinawaensis">okinawaensis</tp:taxon-name-part></tp:taxon-name></italic><bold>F</bold> example of the epigean habitat of <italic><tp:taxon-name><tp:taxon-name-part taxon-name-part-type="genus" reg="Nesticella">Nesticella</tp:taxon-name-part></tp:taxon-name></italic> species in the Ryukyus <bold>G</bold> habitat of <italic><tp:taxon-name><tp:taxon-name-part taxon-name-part-type="genus" reg="Howaia">H.</tp:taxon-name-part><tp:taxon-name-part taxon-name-part-type="species" reg="alba">alba</tp:taxon-name-part></tp:taxon-name></italic> sp nov. (dark zone of Tsuzupisuki-abu cave) <bold>H</bold> habitat of <italic><tp:taxon-name><tp:taxon-name-part taxon-name-part-type="genus" reg="Nesticella">N.</tp:taxon-name-part><tp:taxon-name-part taxon-name-part-type="species" reg="occulta">occulta</tp:taxon-name-part></tp:taxon-name></italic> sp. nov. (dark zone of Kabirano-ana cave) (all photos by F. Ballarin).</p></caption><graphic xmlns:xlink="http://www.w3.org/1999/xlink" xlink:href="zookeys-1174-219_article-101251__-g015.jpg" position="float" orientation="portrait" xlink:type="simple" id="oo_891299.jpg"><uri content-type="original_file" xlink:type="simple">https://binary.pensoft.net/fig/891299</uri></graphic></fig><fig id="F16" position="float" orientation="portrait"><object-id xmlns:xlink="http://www.w3.org/1999/xlink" content-type="doi" xlink:type="simple">10.3897/zookeys.1174.101251.figure16</object-id><object-id xmlns:xlink="http://www.w3.org/1999/xlink" content-type="arpha" xlink:type="simple">06805CD1-8F2F-5F1E-A724-710DEB88BCD2</object-id><label>Figure 16.</label><caption><p>Distribution of <italic><tp:taxon-name><tp:taxon-name-part taxon-name-part-type="genus" reg="Nesticella">Nesticella</tp:taxon-name-part></tp:taxon-name></italic> and <italic><tp:taxon-name><tp:taxon-name-part taxon-name-part-type="genus" reg="Howaia">Howaia</tp:taxon-name-part></tp:taxon-name></italic> species in mainland Japan and Ryukyu Archipelago <bold>A</bold> distribution of <italic><tp:taxon-name><tp:taxon-name-part taxon-name-part-type="genus" reg="Nesticella">N.</tp:taxon-name-part><tp:taxon-name-part taxon-name-part-type="species" reg="brevipes">brevipes</tp:taxon-name-part></tp:taxon-name></italic> and <italic><tp:taxon-name><tp:taxon-name-part taxon-name-part-type="genus" reg="Nesticella">N.</tp:taxon-name-part><tp:taxon-name-part taxon-name-part-type="species" reg="terrestris">terrestris</tp:taxon-name-part></tp:taxon-name></italic> in mainland Japan and neighboring countries <bold>B</bold> distribution of <italic><tp:taxon-name><tp:taxon-name-part taxon-name-part-type="genus" reg="Nesticella">Nesticella</tp:taxon-name-part></tp:taxon-name></italic> and <italic><tp:taxon-name><tp:taxon-name-part taxon-name-part-type="genus" reg="Howaia">Howaia</tp:taxon-name-part></tp:taxon-name></italic> species endemic to the Ryukyu Archipelago <bold>C</bold> distribution of <italic><tp:taxon-name><tp:taxon-name-part taxon-name-part-type="genus" reg="Howaia">H.</tp:taxon-name-part><tp:taxon-name-part taxon-name-part-type="species" reg="mogera">mogera</tp:taxon-name-part></tp:taxon-name></italic> in mainland Japan and neighboring countries <bold>D</bold> distribution of <italic><tp:taxon-name><tp:taxon-name-part taxon-name-part-type="genus" reg="Howaia">H.</tp:taxon-name-part><tp:taxon-name-part taxon-name-part-type="species" reg="mogera">mogera</tp:taxon-name-part></tp:taxon-name></italic> in the Ryukyu Archipelago and neighboring countries. Colored squares refer to the type localities of the species, colored dots indicate the locations of specimens whose morphology has been checked during this study, dashed areas refer to the generally known distribution of the species, question marks refer to unclear distributions (see “remarks on misidentifications” of <italic><tp:taxon-name><tp:taxon-name-part taxon-name-part-type="genus" reg="Nesticella">N.</tp:taxon-name-part><tp:taxon-name-part taxon-name-part-type="species" reg="brevipes">brevipes</tp:taxon-name-part></tp:taxon-name></italic> and <italic><tp:taxon-name><tp:taxon-name-part taxon-name-part-type="genus" reg="Nesticella">N.</tp:taxon-name-part><tp:taxon-name-part taxon-name-part-type="species" reg="terrestris">terrestris</tp:taxon-name-part></tp:taxon-name></italic>).</p></caption><graphic xmlns:xlink="http://www.w3.org/1999/xlink" xlink:href="zookeys-1174-219_article-101251__-g016.jpg" position="float" orientation="portrait" xlink:type="simple" id="oo_891300.jpg"><uri content-type="original_file" xlink:type="simple">https://binary.pensoft.net/fig/891300</uri></graphic></fig><fig id="F13" position="float" orientation="portrait"><object-id xmlns:xlink="http://www.w3.org/1999/xlink" content-type="doi" xlink:type="simple">10.3897/zookeys.1174.101251.figure13</object-id><object-id xmlns:xlink="http://www.w3.org/1999/xlink" content-type="arpha" xlink:type="simple">00E4C7B1-6CD9-5E1C-88DF-420DA0A18352</object-id><label>Figure 13.</label><caption><p>Genitalia of <italic><tp:taxon-name><tp:taxon-name-part taxon-name-part-type="genus" reg="Nesticella">Nesticella</tp:taxon-name-part><tp:taxon-name-part taxon-name-part-type="species" reg="okinawaensis">okinawaensis</tp:taxon-name-part></tp:taxon-name></italic>, <italic><tp:taxon-name><tp:taxon-name-part taxon-name-part-type="genus" reg="Howaia">Howaia</tp:taxon-name-part><tp:taxon-name-part taxon-name-part-type="species" reg="subterranea">subterranea</tp:taxon-name-part></tp:taxon-name></italic> sp. nov., and <italic><tp:taxon-name><tp:taxon-name-part taxon-name-part-type="genus" reg="Nesticella">N.</tp:taxon-name-part><tp:taxon-name-part taxon-name-part-type="species" reg="occulta">occulta</tp:taxon-name-part></tp:taxon-name></italic> sp. nov. <bold>A</bold> male palp of <italic><tp:taxon-name><tp:taxon-name-part taxon-name-part-type="genus" reg="Nesticella">N.</tp:taxon-name-part><tp:taxon-name-part taxon-name-part-type="species" reg="okinawaensis">okinawaensis</tp:taxon-name-part></tp:taxon-name></italic>, ventral view <bold>B</bold> same, retrolateral view <bold>C</bold> detail or paracymbium, dorsal view <bold>D</bold> female epigyne, ventral view; <bold>E</bold><italic><tp:taxon-name><tp:taxon-name-part taxon-name-part-type="genus" reg="Howaia">H.</tp:taxon-name-part><tp:taxon-name-part taxon-name-part-type="species" reg="subterranea">subterranea</tp:taxon-name-part></tp:taxon-name></italic> sp. nov., female epigyne, ventral view <bold>F</bold><italic><tp:taxon-name><tp:taxon-name-part taxon-name-part-type="genus" reg="Nesticella">N.</tp:taxon-name-part><tp:taxon-name-part taxon-name-part-type="species" reg="occulta">occulta</tp:taxon-name-part></tp:taxon-name></italic> sp. nov. female epigyne, ventral view. Abbreviations: <abbrev xmlns:xlink="http://www.w3.org/1999/xlink" xlink:title="apophysis retrolateral process of conductor" id="ABBRID0E3DBM" xlink:type="simple">Ca</abbrev> – apophysis of the retrolateral process of conductor; <abbrev xmlns:xlink="http://www.w3.org/1999/xlink" xlink:title="lobe of conductor" id="ABBRID0EAEBM" xlink:type="simple">Cl</abbrev> – lobe of conductor; <abbrev xmlns:xlink="http://www.w3.org/1999/xlink" xlink:title="median process of conductor" id="ABBRID0EEEBM" xlink:type="simple">Cm</abbrev> – median process of conductor; <abbrev xmlns:xlink="http://www.w3.org/1999/xlink" xlink:title="copulatory opening" id="ABBRID0EIEBM" xlink:type="simple">Co</abbrev> – copulatory opening; <abbrev xmlns:xlink="http://www.w3.org/1999/xlink" xlink:title="prolateral process of conductor" id="ABBRID0EMEBM" xlink:type="simple">Cp</abbrev> – prolateral process of conductor; <abbrev xmlns:xlink="http://www.w3.org/1999/xlink" xlink:title="retrolateral process of conductor" id="ABBRID0EQEBM" xlink:type="simple">Cr</abbrev> – retrolateral process of conductor; <abbrev xmlns:xlink="http://www.w3.org/1999/xlink" xlink:title="distal process(es) of paracymbium" id="ABBRID0EUEBM" xlink:type="simple">Di</abbrev> I–II – distal processes I and II of paracymbium; E – embolus; P – paracymbium; <abbrev xmlns:xlink="http://www.w3.org/1999/xlink" xlink:title="radical apophysis" id="ABBRID0EYEBM" xlink:type="simple">Ra</abbrev> – radical apophysis; <abbrev xmlns:xlink="http://www.w3.org/1999/xlink" xlink:title="radix" id="ABBRID0E3EBM" xlink:type="simple">Rx</abbrev> – radix; S – spermatheca; <abbrev xmlns:xlink="http://www.w3.org/1999/xlink" xlink:title="scapus" id="ABBRID0EAFBM" xlink:type="simple">Sc</abbrev> – scapus; <abbrev xmlns:xlink="http://www.w3.org/1999/xlink" xlink:title="sperm duct" id="ABBRID0EEFBM" xlink:type="simple">Sd</abbrev> – sperm duct; <abbrev xmlns:xlink="http://www.w3.org/1999/xlink" xlink:title="subtegulum" id="ABBRID0EIFBM" xlink:type="simple">St</abbrev> – subtegulum; <abbrev xmlns:xlink="http://www.w3.org/1999/xlink" xlink:title="tegulum" id="ABBRID0EMFBM" xlink:type="simple">Te</abbrev> – tegulum; <abbrev xmlns:xlink="http://www.w3.org/1999/xlink" xlink:title="ventral process(es) of paracymbium" id="ABBRID0EQFBM" xlink:type="simple">Ve</abbrev> – ventral process of paracymbium. Scale bars: 0.2 mm.</p></caption><graphic xmlns:xlink="http://www.w3.org/1999/xlink" xlink:href="zookeys-1174-219_article-101251__-g013.jpg" position="float" orientation="portrait" xlink:type="simple" id="oo_891297.jpg"><uri content-type="original_file" xlink:type="simple">https://binary.pensoft.net/fig/891297</uri></graphic></fig><fig id="F5" position="float" orientation="portrait"><object-id xmlns:xlink="http://www.w3.org/1999/xlink" content-type="doi" xlink:type="simple">10.3897/zookeys.1174.101251.figure5</object-id><object-id xmlns:xlink="http://www.w3.org/1999/xlink" content-type="arpha" xlink:type="simple">884817A2-3C94-50F8-A7E1-FA1FB38120F1</object-id><label>Figure 5.</label><caption><p><italic><tp:taxon-name><tp:taxon-name-part taxon-name-part-type="genus" reg="Nesticella">Nesticella</tp:taxon-name-part><tp:taxon-name-part taxon-name-part-type="species" reg="brevipes">brevipes</tp:taxon-name-part></tp:taxon-name></italic><bold>A</bold> male palp (paratype), ventral view <bold>B</bold> same, retrolateral view <bold>C</bold> same, ventro-prolateral view <bold>D</bold> same, dorsal view <bold>E</bold> female epigyne (holotype), ventral view <bold>F</bold> same, female from Kyushu <bold>G</bold> vulva, dorsal view <bold>H</bold> habitus of male (old specimen from Kyushu); I habitus of female (specimen from Shikoku); J cephalic area of female, frontal view. Abbreviations: <abbrev xmlns:xlink="http://www.w3.org/1999/xlink" xlink:title="copulatory duct" id="ABBRID0E1EEK" xlink:type="simple">Cd</abbrev> – copulatory duct; <abbrev xmlns:xlink="http://www.w3.org/1999/xlink" xlink:title="copulatory opening" id="ABBRID0E5EEK" xlink:type="simple">Co</abbrev> – copulatory opening; <abbrev xmlns:xlink="http://www.w3.org/1999/xlink" xlink:title="insemination duct" id="ABBRID0ECFEK" xlink:type="simple">Id</abbrev> – insemination duct; S – spermatheca; <abbrev xmlns:xlink="http://www.w3.org/1999/xlink" xlink:title="scapus" id="ABBRID0EGFEK" xlink:type="simple">Sc</abbrev> – scapus. Scale bars: 0.2 mm (<bold>A–G, J</bold>); 1.0 mm (<bold>H, I</bold>).</p></caption><graphic xmlns:xlink="http://www.w3.org/1999/xlink" xlink:href="zookeys-1174-219_article-101251__-g005.jpg" position="float" orientation="portrait" xlink:type="simple" id="oo_891289.jpg"><uri content-type="original_file" xlink:type="simple">https://binary.pensoft.net/fig/891289</uri></graphic></fig><fig id="F7" position="float" orientation="portrait"><object-id xmlns:xlink="http://www.w3.org/1999/xlink" content-type="doi" xlink:type="simple">10.3897/zookeys.1174.101251.figure7</object-id><object-id xmlns:xlink="http://www.w3.org/1999/xlink" content-type="arpha" xlink:type="simple">4CF301E7-A10E-571B-8AF6-20D127E1B870</object-id><label>Figure 7.</label><caption><p>Genitalia of <italic><tp:taxon-name><tp:taxon-name-part taxon-name-part-type="genus" reg="Nesticella">Nesticella</tp:taxon-name-part><tp:taxon-name-part taxon-name-part-type="species" reg="brevipes">brevipes</tp:taxon-name-part></tp:taxon-name></italic> and <italic><tp:taxon-name><tp:taxon-name-part taxon-name-part-type="genus" reg="Nesticella">N.</tp:taxon-name-part><tp:taxon-name-part taxon-name-part-type="species" reg="terrestris">terrestris</tp:taxon-name-part></tp:taxon-name></italic><bold>A</bold> male palp of <italic><tp:taxon-name><tp:taxon-name-part taxon-name-part-type="genus" reg="Nesticella">N.</tp:taxon-name-part><tp:taxon-name-part taxon-name-part-type="species" reg="brevipes">brevipes</tp:taxon-name-part></tp:taxon-name></italic>, ventral view <bold>B</bold> same, retrolateral view <bold>C</bold> detail or paracymbium, dorsal view <bold>E</bold> female epigyne, ventral view <bold>E</bold> male palp of <italic><tp:taxon-name><tp:taxon-name-part taxon-name-part-type="genus" reg="Nesticella">N.</tp:taxon-name-part><tp:taxon-name-part taxon-name-part-type="species" reg="terrestris">terrestris</tp:taxon-name-part></tp:taxon-name></italic>, ventral view <bold>F</bold> same, retrolateral view <bold>C</bold> detail or paracymbium, dorsal view <bold>H</bold> female epigyne, ventral view. Abbreviations: <abbrev xmlns:xlink="http://www.w3.org/1999/xlink" xlink:title="lobe of conductor" id="ABBRID0EXJEK" xlink:type="simple">Cl</abbrev> – lobe of conductor; <abbrev xmlns:xlink="http://www.w3.org/1999/xlink" xlink:title="median process of conductor" id="ABBRID0E2JEK" xlink:type="simple">Cm</abbrev> – median process of conductor; <abbrev xmlns:xlink="http://www.w3.org/1999/xlink" xlink:title="copulatory opening" id="ABBRID0E6JEK" xlink:type="simple">Co</abbrev> – copulatory opening; <abbrev xmlns:xlink="http://www.w3.org/1999/xlink" xlink:title="prolateral process of conductor" id="ABBRID0EDKEK" xlink:type="simple">Cp</abbrev> – prolateral process of conductor; <abbrev xmlns:xlink="http://www.w3.org/1999/xlink" xlink:title="retrolateral process of conductor" id="ABBRID0EHKEK" xlink:type="simple">Cr</abbrev> – retrolateral process of conductor; <abbrev xmlns:xlink="http://www.w3.org/1999/xlink" xlink:title="distal process(es) of paracymbium" id="ABBRID0ELKEK" xlink:type="simple">Di</abbrev> I–II – distal process(es) I and II of paracymbium; <abbrev xmlns:xlink="http://www.w3.org/1999/xlink" xlink:title="dorsal process of paracymbium" id="ABBRID0EPKEK" xlink:type="simple">Do</abbrev> – dorsal process of paracymbium; E – embolus; P – paracymbium; <abbrev xmlns:xlink="http://www.w3.org/1999/xlink" xlink:title="radical apophysis" id="ABBRID0ETKEK" xlink:type="simple">Ra</abbrev> – radical apophysis; <abbrev xmlns:xlink="http://www.w3.org/1999/xlink" xlink:title="radix" id="ABBRID0EXKEK" xlink:type="simple">Rx</abbrev> – radix; S – spermatheca; <abbrev xmlns:xlink="http://www.w3.org/1999/xlink" xlink:title="scapus" id="ABBRID0E2KEK" xlink:type="simple">Sc</abbrev> – scapus; <abbrev xmlns:xlink="http://www.w3.org/1999/xlink" xlink:title="sperm duct" id="ABBRID0E6KEK" xlink:type="simple">Sd</abbrev> – sperm duct; <abbrev xmlns:xlink="http://www.w3.org/1999/xlink" xlink:title="subtegulum" id="ABBRID0EDLEK" xlink:type="simple">St</abbrev> – subtegulum; <abbrev xmlns:xlink="http://www.w3.org/1999/xlink" xlink:title="tegulum" id="ABBRID0EHLEK" xlink:type="simple">Te</abbrev> – tegulum; <abbrev xmlns:xlink="http://www.w3.org/1999/xlink" xlink:title="ventral process(es) of paracymbium" id="ABBRID0ELLEK" xlink:type="simple">Ve</abbrev> I–II – ventral processes I and II of paracymbium. Scale bars: 0.2 mm.</p></caption><graphic xmlns:xlink="http://www.w3.org/1999/xlink" xlink:href="zookeys-1174-219_article-101251__-g007.jpg" position="float" orientation="portrait" xlink:type="simple" id="oo_891291.jpg"><uri content-type="original_file" xlink:type="simple">https://binary.pensoft.net/fig/891291</uri></graphic></fig><fig id="F14" position="float" orientation="portrait"><object-id xmlns:xlink="http://www.w3.org/1999/xlink" content-type="doi" xlink:type="simple">10.3897/zookeys.1174.101251.figure14</object-id><object-id xmlns:xlink="http://www.w3.org/1999/xlink" content-type="arpha" xlink:type="simple">A03C4E43-FB6C-5DAC-92EC-BEC39101ABD4</object-id><label>Figure 14.</label><caption><p>Combined phylogenetic tree based on COI gene fragment reconstructed using maximum likelihood (<abbrev xmlns:xlink="http://www.w3.org/1999/xlink" xlink:title="maximum likelihood" id="ABBRID0EPTBM" xlink:type="simple">ML</abbrev>) on RAxML and Bayesian inference (<abbrev xmlns:xlink="http://www.w3.org/1999/xlink" xlink:title="Bayesian inference" id="ABBRID0ETTBM" xlink:type="simple">BI</abbrev>) on MrBayes. Support at each node denotes the <abbrev xmlns:xlink="http://www.w3.org/1999/xlink" xlink:title="maximum likelihood" id="ABBRID0EXTBM" xlink:type="simple">ML</abbrev> bootstrap value (<abbrev xmlns:xlink="http://www.w3.org/1999/xlink" xlink:title="maximum likelihood bootstrap value" id="ABBRID0E2TBM" xlink:type="simple">BV</abbrev>) and <abbrev xmlns:xlink="http://www.w3.org/1999/xlink" xlink:title="Bayesian inference" id="ABBRID0E6TBM" xlink:type="simple">BI</abbrev> posterior probability (<abbrev xmlns:xlink="http://www.w3.org/1999/xlink" xlink:title="Bayesian Inference posterior probability" id="ABBRID0EDUBM" xlink:type="simple">PP</abbrev>). Nodes highly supported by at least one method (<abbrev xmlns:xlink="http://www.w3.org/1999/xlink" xlink:title="maximum likelihood bootstrap value" id="ABBRID0EHUBM" xlink:type="simple">BV</abbrev> ≥ 70 or <abbrev xmlns:xlink="http://www.w3.org/1999/xlink" xlink:title="Bayesian Inference posterior probability" id="ABBRID0ELUBM" xlink:type="simple">PP</abbrev> ≥ 0.95) are highlighted by a black dot. Branch lengths were scaled concerning the number of substitutions per site. Each species corresponding to monophyletic clades are represented with different branch colors, species from Japan are highlighted with a colored background: red = <italic><tp:taxon-name><tp:taxon-name-part taxon-name-part-type="genus" reg="Howaia">H.</tp:taxon-name-part><tp:taxon-name-part taxon-name-part-type="species" reg="mogera">mogera</tp:taxon-name-part></tp:taxon-name></italic>, azure = <italic><tp:taxon-name><tp:taxon-name-part taxon-name-part-type="genus" reg="Howaia">H.</tp:taxon-name-part><tp:taxon-name-part taxon-name-part-type="species" reg="alba">alba</tp:taxon-name-part></tp:taxon-name></italic> sp. nov., yellow = <italic><tp:taxon-name><tp:taxon-name-part taxon-name-part-type="genus" reg="Nesticella">N.</tp:taxon-name-part><tp:taxon-name-part taxon-name-part-type="species" reg="occulta">occulta</tp:taxon-name-part></tp:taxon-name></italic> sp. nov., violet = <italic><tp:taxon-name><tp:taxon-name-part taxon-name-part-type="genus" reg="Nesticella">N.</tp:taxon-name-part><tp:taxon-name-part taxon-name-part-type="species" reg="insulana">insulana</tp:taxon-name-part></tp:taxon-name></italic> sp. nov., light green = <italic><tp:taxon-name><tp:taxon-name-part taxon-name-part-type="genus" reg="Nesticella">N.</tp:taxon-name-part><tp:taxon-name-part taxon-name-part-type="species" reg="silvicola">silvicola</tp:taxon-name-part></tp:taxon-name></italic> sp. nov., blue = <italic><tp:taxon-name><tp:taxon-name-part taxon-name-part-type="genus" reg="Nesticella">N.</tp:taxon-name-part><tp:taxon-name-part taxon-name-part-type="species" reg="brevipes">brevipes</tp:taxon-name-part></tp:taxon-name></italic>, orange = <italic><tp:taxon-name><tp:taxon-name-part taxon-name-part-type="genus" reg="Nesticella">N.</tp:taxon-name-part><tp:taxon-name-part taxon-name-part-type="species" reg="terrestris">terrestris</tp:taxon-name-part></tp:taxon-name></italic>, dark green = <italic><tp:taxon-name><tp:taxon-name-part taxon-name-part-type="genus" reg="Nesticella">N.</tp:taxon-name-part><tp:taxon-name-part taxon-name-part-type="species" reg="okinawaensis">okinawaensis</tp:taxon-name-part></tp:taxon-name></italic>. The tree is rooted using the species <italic><tp:taxon-name><tp:taxon-name-part taxon-name-part-type="genus" reg="Wraios">Wraios</tp:taxon-name-part><tp:taxon-name-part taxon-name-part-type="species" reg="longiembolus">longiembolus</tp:taxon-name-part></tp:taxon-name></italic>. The right lines denote the results of the species delimitation analysis based on morphological (MO) and molecular (<abbrev xmlns:xlink="http://www.w3.org/1999/xlink" xlink:title="Assemble Species by Automatic Partitioning" id="ABBRID0ESXBM" xlink:type="simple">ASAP</abbrev>, <abbrev xmlns:xlink="http://www.w3.org/1999/xlink" xlink:title="multi-rate Poisson method" id="ABBRID0EWXBM" xlink:type="simple">mPTP</abbrev>, and <abbrev xmlns:xlink="http://www.w3.org/1999/xlink" xlink:title="Bayesian support" id="ABBRID0E1XBM" xlink:type="simple">bPTP</abbrev>) data.</p></caption><graphic xmlns:xlink="http://www.w3.org/1999/xlink" xlink:href="zookeys-1174-219_article-101251__-g014.jpg" position="float" orientation="portrait" xlink:type="simple" id="oo_891298.jpg"><uri content-type="original_file" xlink:type="simple">https://binary.pensoft.net/fig/891298</uri></graphic></fig><fn-group><fn id="en1"><p>For the complete list of references see the World Spider Catalog 2023.</p></fn></fn-group></tp:treatment-sec><ref-list><ref id="B57"><mixed-citation xmlns:xlink="http://www.w3.org/1999/xlink" xlink:type="simple"><person-group><name name-style="western"><surname>Yaginuma</surname><given-names>T</given-names></name></person-group> (<year>1970</year>) <article-title>Two new species of small nesticid spiders of Japan.</article-title><source>Bulletin of the National Museum of Nature and Science Tokyo</source><volume>13</volume>: <fpage>385</fpage>–<lpage>394</lpage>.</mixed-citation></ref><ref id="B58"><mixed-citation xmlns:xlink="http://www.w3.org/1999/xlink" xlink:type="simple"><person-group><name name-style="western"><surname>Yaginuma</surname><given-names>T</given-names></name></person-group> (<year>1972</year>) <article-title>Revision of the short-legged nesticid spiders of Japan.</article-title><source>Bulletin of the National Museum of Nature and Science Tokyo</source><volume>15</volume>: <fpage>619</fpage>–<lpage>622</lpage>.</mixed-citation></ref><ref id="B60"><mixed-citation xmlns:xlink="http://www.w3.org/1999/xlink" xlink:type="simple"><person-group><name name-style="western"><surname>Yaginuma</surname><given-names>T</given-names></name></person-group> (<year>1979</year>) <article-title>A study of the Japanese species of nesticid spiders. Faculty of Letters Revue.</article-title><source>Otemon Gakuin University</source><volume>13</volume>: <fpage>255</fpage>–<lpage>287</lpage>.</mixed-citation></ref><ref id="B27"><mixed-citation xmlns:xlink="http://www.w3.org/1999/xlink" xlink:type="simple"><person-group><name name-style="western"><surname>Lehtinen</surname><given-names>PT</given-names></name><name name-style="western"><surname>Saaristo</surname><given-names>MI</given-names></name></person-group> (<year>1980</year>) <article-title>Spiders of the Oriental-Australian region. II. <tp:taxon-name><tp:taxon-name-part taxon-name-part-type="family">Nesticidae</tp:taxon-name-part></tp:taxon-name>.</article-title><source>Annales Zoologici Fennici</source><volume>17</volume>: <fpage>47</fpage>–<lpage>66</lpage>.</mixed-citation></ref><ref id="B35"><mixed-citation xmlns:xlink="http://www.w3.org/1999/xlink" xlink:type="simple"><person-group><name name-style="western"><surname>Paik</surname><given-names>KY</given-names></name></person-group> (<year>1996</year>) <article-title>A newly record species of the genus <italic><tp:taxon-name><tp:taxon-name-part taxon-name-part-type="genus">Nesticus</tp:taxon-name-part></tp:taxon-name></italic> Thorell, 1869 (<tp:taxon-name><tp:taxon-name-part taxon-name-part-type="order">Araneae</tp:taxon-name-part></tp:taxon-name>: <tp:taxon-name><tp:taxon-name-part taxon-name-part-type="family">Nesticidae</tp:taxon-name-part></tp:taxon-name>) from Korea.</article-title><source>Korean Arachnology</source><volume>12</volume>(<issue>2</issue>): <fpage>71</fpage>–<lpage>75</lpage>.</mixed-citation></ref><ref id="B28"><mixed-citation xmlns:xlink="http://www.w3.org/1999/xlink" xlink:type="simple"><person-group><name name-style="western"><surname>Lin</surname><given-names>YC</given-names></name><name name-style="western"><surname>Ballarin</surname><given-names>F</given-names></name><name name-style="western"><surname>Li</surname><given-names>SQ</given-names></name></person-group> (<year>2016</year>) <article-title>A survey of the spider family <tp:taxon-name><tp:taxon-name-part taxon-name-part-type="family">Nesticidae</tp:taxon-name-part></tp:taxon-name> (<tp:taxon-name><tp:taxon-name-part taxon-name-part-type="class">Arachnida</tp:taxon-name-part></tp:taxon-name>, <tp:taxon-name><tp:taxon-name-part taxon-name-part-type="order">Araneae</tp:taxon-name-part></tp:taxon-name>) in Asia and Madagascar, with the description of forty-three new species.</article-title><source>ZooKeys</source><volume>627</volume>: <fpage>1</fpage>–<lpage>168</lpage>. <ext-link xlink:href="10.3897/zookeys.627.8629" ext-link-type="doi" xlink:type="simple">https://doi.org/10.3897/zookeys.627.8629</ext-link></mixed-citation></ref><ref id="B29"><mixed-citation xmlns:xlink="http://www.w3.org/1999/xlink" xlink:type="simple"><person-group><name name-style="western"><surname>Liu</surname><given-names>J</given-names></name><name name-style="western"><surname>Li</surname><given-names>SQ</given-names></name></person-group> (<year>2013</year>) <article-title>New cave-dwelling spiders of the family <tp:taxon-name><tp:taxon-name-part taxon-name-part-type="family">Nesticidae</tp:taxon-name-part></tp:taxon-name> (<tp:taxon-name><tp:taxon-name-part taxon-name-part-type="class">Arachnida</tp:taxon-name-part></tp:taxon-name>, <tp:taxon-name><tp:taxon-name-part taxon-name-part-type="order">Araneae</tp:taxon-name-part></tp:taxon-name>) from China.</article-title><source>Zootaxa</source><volume>3613</volume>(<issue>6</issue>): <fpage>501</fpage>–<lpage>547</lpage>. <ext-link xlink:href="10.11646/zootaxa.3613.6.1" ext-link-type="doi" xlink:type="simple">https://doi.org/10.11646/zootaxa.3613.6.1</ext-link></mixed-citation></ref><ref id="B55"><mixed-citation xmlns:xlink="http://www.w3.org/1999/xlink" xlink:type="simple">World Spider Catalog (<year>2023</year>) World Spider Catalog. Version 24.0. Natural History Museum Bern, online at <ext-link xlink:href="http://wsc.nmbe.ch" ext-link-type="uri" xlink:type="simple">http://wsc.nmbe.ch</ext-link> accessed on June 2023. <ext-link xlink:href="10.24436/2" ext-link-type="doi" xlink:type="simple">https://doi.org/10.24436/2</ext-link></mixed-citation></ref><ref id="B23"><mixed-citation xmlns:xlink="http://www.w3.org/1999/xlink" xlink:type="simple"><person-group><name name-style="western"><surname>Kim</surname><given-names>JP</given-names></name><name name-style="western"><surname>Yoo</surname><given-names>YS</given-names></name><name name-style="western"><surname>Lee</surname><given-names>YB</given-names></name></person-group> (<year>1999</year>) <article-title>A newly recorded species of the genus <italic><tp:taxon-name><tp:taxon-name-part taxon-name-part-type="genus">Nesticella</tp:taxon-name-part></tp:taxon-name></italic> (Aranea, <tp:taxon-name><tp:taxon-name-part taxon-name-part-type="family">Nesticidae</tp:taxon-name-part></tp:taxon-name>) in Korea.</article-title><source>Korean Journal of Systematic Zoology</source><volume>15</volume>: <fpage>183</fpage>–<lpage>187</lpage>.</mixed-citation></ref><ref id="B22"><mixed-citation xmlns:xlink="http://www.w3.org/1999/xlink" xlink:type="simple"><person-group><name name-style="western"><surname>Kim</surname><given-names>ST</given-names></name><name name-style="western"><surname>Lee</surname><given-names>SY</given-names></name></person-group> (<year>2018</year>) <article-title>Spiders IV. <tp:taxon-name><tp:taxon-name-part taxon-name-part-type="phylum">Arthropoda</tp:taxon-name-part></tp:taxon-name>: <tp:taxon-name><tp:taxon-name-part taxon-name-part-type="class">Arachnida</tp:taxon-name-part></tp:taxon-name>: <tp:taxon-name><tp:taxon-name-part taxon-name-part-type="order">Araneae</tp:taxon-name-part></tp:taxon-name>: <tp:taxon-name><tp:taxon-name-part taxon-name-part-type="family">Atypidae</tp:taxon-name-part></tp:taxon-name>, <tp:taxon-name><tp:taxon-name-part taxon-name-part-type="family">Scytodidae</tp:taxon-name-part></tp:taxon-name>, <tp:taxon-name><tp:taxon-name-part taxon-name-part-type="family">Nesticidae</tp:taxon-name-part></tp:taxon-name>, <tp:taxon-name><tp:taxon-name-part taxon-name-part-type="family">Anapidae</tp:taxon-name-part></tp:taxon-name>, <tp:taxon-name><tp:taxon-name-part taxon-name-part-type="family">Ctenidae</tp:taxon-name-part></tp:taxon-name>, <tp:taxon-name><tp:taxon-name-part taxon-name-part-type="family">Hahniidae</tp:taxon-name-part></tp:taxon-name>, <tp:taxon-name><tp:taxon-name-part taxon-name-part-type="family">Miturgidae</tp:taxon-name-part></tp:taxon-name>, <tp:taxon-name><tp:taxon-name-part taxon-name-part-type="family">Liocranidae</tp:taxon-name-part></tp:taxon-name>, <tp:taxon-name><tp:taxon-name-part taxon-name-part-type="family">Trochanteriidae</tp:taxon-name-part></tp:taxon-name>.</article-title><source>Invertebrate Fauna of Korea</source><volume>21</volume>(<issue>45</issue>): <fpage>1</fpage>–<lpage>79</lpage>.</mixed-citation></ref><ref id="B13"><mixed-citation xmlns:xlink="http://www.w3.org/1999/xlink" xlink:type="simple"><person-group><name name-style="western"><surname>Gong</surname><given-names>MX</given-names></name><name name-style="western"><surname>Zhu</surname><given-names>CD</given-names></name></person-group> (<year>1982</year>) [Description of <italic><tp:taxon-name><tp:taxon-name-part taxon-name-part-type="genus">Nesticus</tp:taxon-name-part><tp:taxon-name-part taxon-name-part-type="species">mogera</tp:taxon-name-part></tp:taxon-name></italic> Yaginuma (<tp:taxon-name><tp:taxon-name-part taxon-name-part-type="order">Araneae</tp:taxon-name-part></tp:taxon-name>: <tp:taxon-name><tp:taxon-name-part taxon-name-part-type="family">Nesticidae</tp:taxon-name-part></tp:taxon-name>) from China]. Journal of the Bethune Medical University 8: 62. [In Chinese]</mixed-citation></ref><ref id="B12"><mixed-citation xmlns:xlink="http://www.w3.org/1999/xlink" xlink:type="simple"><person-group><name name-style="western"><surname>Gertsch</surname><given-names>WJ</given-names></name></person-group> (<year>1984</year>) <article-title>The spider family <tp:taxon-name><tp:taxon-name-part taxon-name-part-type="family">Nesticidae</tp:taxon-name-part></tp:taxon-name> (<tp:taxon-name><tp:taxon-name-part taxon-name-part-type="order">Araneae</tp:taxon-name-part></tp:taxon-name>) in North America, Central America, and the West Indies.</article-title><source>Bulletin of the Texas Memorial Museum</source><volume>31</volume>: <fpage>1</fpage>–<lpage>91</lpage>.</mixed-citation></ref><ref id="B6"><mixed-citation xmlns:xlink="http://www.w3.org/1999/xlink" xlink:type="simple"><person-group><name name-style="western"><surname>Bielak-Bielecki</surname><given-names>P</given-names></name><name name-style="western"><surname>Rozwalka</surname><given-names>R</given-names></name></person-group> (<year>2011</year>) <article-title><italic><tp:taxon-name><tp:taxon-name-part taxon-name-part-type="genus">Nesticella</tp:taxon-name-part><tp:taxon-name-part taxon-name-part-type="species">mogera</tp:taxon-name-part></tp:taxon-name></italic> (Yaginuma, 1972) (<tp:taxon-name><tp:taxon-name-part taxon-name-part-type="order">Araneae</tp:taxon-name-part></tp:taxon-name>: <tp:taxon-name><tp:taxon-name-part taxon-name-part-type="family">Nesticidae</tp:taxon-name-part></tp:taxon-name>) in Poland. Zeszyty Naukowe.</article-title><source>Acta Biologica, Uniwersytet Szczeciński</source><volume>18</volume>: <fpage>137</fpage>–<lpage>141</lpage>.</mixed-citation></ref><ref id="B36"><mixed-citation xmlns:xlink="http://www.w3.org/1999/xlink" xlink:type="simple"><person-group><name name-style="western"><surname>Pantini</surname><given-names>P</given-names></name><name name-style="western"><surname>Bonelli</surname><given-names>D</given-names></name><name name-style="western"><surname>Bonacci</surname><given-names>T</given-names></name></person-group> (<year>2020</year>) <article-title>I ragni epigei (<tp:taxon-name><tp:taxon-name-part taxon-name-part-type="class">Arachnida</tp:taxon-name-part></tp:taxon-name>, <tp:taxon-name><tp:taxon-name-part taxon-name-part-type="order">Araneae</tp:taxon-name-part></tp:taxon-name>) di un ambiente litoraneo della Calabria.</article-title><source>Rivista del Museo Civico di Scienze Naturali “Enrico Caffi”, Bergamo</source><volume>32</volume>: <fpage>25</fpage>–<lpage>32</lpage>.</mixed-citation></ref><ref id="B45"><mixed-citation xmlns:xlink="http://www.w3.org/1999/xlink" xlink:type="simple"><person-group><name name-style="western"><surname>Shimojana</surname><given-names>M</given-names></name></person-group> (<year>1977</year>) Preliminary report on the cave spider fauna of the Ryukyu Archipelago. Acta Arachnologica 27(Spec. No.): 337–365. <ext-link xlink:href="10.2476/asjaa.27.Specialnumber_337" ext-link-type="doi" xlink:type="simple">https://doi.org/10.2476/asjaa.27.Specialnumber_337</ext-link></mixed-citation></ref><ref id="B65"><mixed-citation xmlns:xlink="http://www.w3.org/1999/xlink" xlink:type="simple"><person-group><name name-style="western"><surname>Zhu</surname><given-names>MS</given-names></name><name name-style="western"><surname>Zhang</surname><given-names>BS</given-names></name></person-group> (<year>2011</year>) <source>Spider Fauna of Henan: <tp:taxon-name><tp:taxon-name-part taxon-name-part-type="class">Arachnida</tp:taxon-name-part></tp:taxon-name>: <tp:taxon-name><tp:taxon-name-part taxon-name-part-type="order">Araneae</tp:taxon-name-part></tp:taxon-name>.</source><publisher-name>Science Press</publisher-name>, <publisher-loc>Beijing</publisher-loc>, <size units="page">558 pp</size>.</mixed-citation></ref><ref id="B63"><mixed-citation xmlns:xlink="http://www.w3.org/1999/xlink" xlink:type="simple"><person-group><name name-style="western"><surname>Zhang</surname><given-names>Y</given-names></name><name name-style="western"><surname>Li</surname><given-names>S</given-names></name></person-group> (<year>2013</year>) <article-title>Ancient lineage, young troglobites: Recent colonization of caves by <italic><tp:taxon-name><tp:taxon-name-part taxon-name-part-type="genus">Nesticella</tp:taxon-name-part></tp:taxon-name></italic> spiders.</article-title><source>BMC Evolutionary Biology</source><volume>13</volume>(<issue>1</issue>): <fpage>1</fpage>–<lpage>10</lpage>. <ext-link xlink:href="10.1186/1471-2148-13-183" ext-link-type="doi" xlink:type="simple">https://doi.org/10.1186/1471-2148-13-183</ext-link></mixed-citation></ref><ref id="B4"><mixed-citation xmlns:xlink="http://www.w3.org/1999/xlink" xlink:type="simple"><person-group><name name-style="western"><surname>Ballarin</surname><given-names>F</given-names></name><name name-style="western"><surname>Li</surname><given-names>SQ</given-names></name></person-group> (<year>2018</year>) <article-title>Diversification in tropics and subtropics following the mid‐Miocene climate change: A case study of the spider genus <italic><tp:taxon-name><tp:taxon-name-part taxon-name-part-type="genus">Nesticella</tp:taxon-name-part></tp:taxon-name></italic>.</article-title><source>Global Change Biology</source><volume>24</volume>(<issue>2</issue>): <fpage>577</fpage>–<lpage>591</lpage>. <ext-link xlink:href="10.1111/gcb.13958" ext-link-type="doi" xlink:type="simple">https://doi.org/10.1111/gcb.13958</ext-link></mixed-citation></ref></ref-list></tp:taxon-treatment>
