# Supplementary material for: ﻿Integrative taxonomic revision of the genera Nesticella and Howaia in Japan with the description of five new species (Araneae, Nesticidae, Nesticellini)
Source: Zookeys. 2023 Aug 11;1174:219–72. doi: 10.3897/zookeys.1174.101251 (PMC10439460; doi:10.3897/zookeys.1174.101251)
Supplement: XML Treatment for Howaia subterranea [file zookeys.1174.101251-treatment4.xml]

<!DOCTYPE tp:taxon-treatment
  PUBLIC "-//TaxonX//DTD Taxonomic Treatment Publishing DTD v0 20100105//EN" "tax-treatment-NSO.dtd">
<tp:taxon-treatment xmlns:tp="http://www.plazi.org/taxpub"><tp:treatment-meta><kwd-group><label>Taxon classification</label><kwd>
              <named-content content-type="kingdom">Animalia</named-content>
            </kwd><kwd>
              <named-content content-type="order">Araneae</named-content>
            </kwd><kwd>
              <named-content content-type="family">Nesticidae</named-content>
            </kwd></kwd-group><mixed-citation publication-type="journal"><person-group><name><surname>Ballarin</surname><given-names>Francesco</given-names></name><name><surname>Eguchi</surname><given-names>Katsuyuki</given-names></name></person-group><article-title>﻿Integrative taxonomic revision of the genera <italic><tp:taxon-name><tp:taxon-name-part taxon-name-part-type="genus" reg="Nesticella">Nesticella</tp:taxon-name-part></tp:taxon-name></italic> and <italic><tp:taxon-name><tp:taxon-name-part taxon-name-part-type="genus" reg="Howaia">Howaia</tp:taxon-name-part></tp:taxon-name></italic> in Japan with the description of five new species (<tp:taxon-name><tp:taxon-name-part taxon-name-part-type="order">Araneae</tp:taxon-name-part></tp:taxon-name>, <tp:taxon-name><tp:taxon-name-part taxon-name-part-type="family">Nesticidae</tp:taxon-name-part></tp:taxon-name>, <tp:taxon-name><tp:taxon-name-part taxon-name-part-type="tribe">Nesticellini</tp:taxon-name-part></tp:taxon-name>)</article-title><source>Zookeys</source><day>11</day><month>08</month><year>2023</year><volume>1174</volume><fpage>219</fpage><lpage>272</lpage><pub-id pub-id-type="doi">10.3897/zookeys.1174.101251</pub-id></mixed-citation></tp:treatment-meta><tp:nomenclature><label>﻿</label><tp:taxon-name>
            <object-id xmlns:xlink="http://www.w3.org/1999/xlink" content-type="arpha" xlink:type="simple">A35A96E4-C38B-5886-9857-DC213176118F</object-id>
            <tp:taxon-name-part taxon-name-part-type="genus" reg="Howaia">Howaia</tp:taxon-name-part>
            <tp:taxon-name-part taxon-name-part-type="species" reg="subterranea">subterranea</tp:taxon-name-part>
            <object-id xmlns:xlink="http://www.w3.org/1999/xlink" content-type="zoobank" xlink:type="simple">https://zoobank.org/A2EE02AE-8523-43F8-A888-AE2F3061459D</object-id>
          </tp:taxon-name><tp:taxon-status xmlns:xlink="http://www.w3.org/1999/xlink" xlink:type="simple">sp. nov.</tp:taxon-status><xref ref-type="fig" rid="F3">Figs 3A–E</xref><xref ref-type="fig" rid="F13">, 13E</xref><xref ref-type="fig" rid="F16">, 16B (Japanese name: kaiken-horahimegumo カイケンホラヒメグモ)</xref></tp:nomenclature><tp:treatment-sec sec-type="material" id="SECID0EBODK"><title>Material examined.</title><p>♀ <bold><italic>Holotype</italic>: Japan: Kagoshima Pref.: Okinoerabu-jima Is.</bold>: 1♀, Kaikendo cave (海見洞), 3.May.2004 H. Tamura leg. (NSMT-Ar 25253).</p></tp:treatment-sec><tp:treatment-sec sec-type="etymology" id="SECID0ELODK"><title>Etymology.</title><p>The new species is named after the Latin adjective <italic>subterraneus</italic> (= underground, subterranean). It refers to the troglobitic lifestyle of this species.</p></tp:treatment-sec><tp:treatment-sec sec-type="diagnosis" id="SECID0ETODK"><title>Diagnosis.</title><p>This species is similar to <italic><tp:taxon-name><tp:taxon-name-part taxon-name-part-type="genus" reg="Howaia">H.</tp:taxon-name-part><tp:taxon-name-part taxon-name-part-type="species" reg="mogera">mogera</tp:taxon-name-part></tp:taxon-name></italic> and the other troglobiont species <italic><tp:taxon-name><tp:taxon-name-part taxon-name-part-type="genus" reg="Howaia">H.</tp:taxon-name-part><tp:taxon-name-part taxon-name-part-type="species" reg="alba">alba</tp:taxon-name-part></tp:taxon-name></italic> sp. nov. and <italic><tp:taxon-name><tp:taxon-name-part taxon-name-part-type="genus" reg="Nesticella">N.</tp:taxon-name-part><tp:taxon-name-part taxon-name-part-type="species" reg="occulta">occulta</tp:taxon-name-part></tp:taxon-name></italic> sp. nov. <italic><tp:taxon-name><tp:taxon-name-part taxon-name-part-type="genus" reg="Howaia">Howaia</tp:taxon-name-part><tp:taxon-name-part taxon-name-part-type="species" reg="subterranea">subterranea</tp:taxon-name-part></tp:taxon-name></italic> sp. nov. can be distinguished from these species by the different shape of the epigyne, having curved internal ducts (vs straight ducts in the other three species), and a longer scapus (<abbrev xmlns:xlink="http://www.w3.org/1999/xlink" xlink:title="scapus" id="ABBRID0EFQDK" xlink:type="simple">Sc</abbrev>) with an enlarged tip (vs a shorter and more rectangular <abbrev xmlns:xlink="http://www.w3.org/1999/xlink" xlink:title="scapus" id="ABBRID0EJQDK" xlink:type="simple">Sc</abbrev> with a flat distal margin in <italic><tp:taxon-name><tp:taxon-name-part taxon-name-part-type="genus" reg="Howaia">H.</tp:taxon-name-part><tp:taxon-name-part taxon-name-part-type="species" reg="mogera">mogera</tp:taxon-name-part></tp:taxon-name></italic>, a shorter and stockier <abbrev xmlns:xlink="http://www.w3.org/1999/xlink" xlink:title="scapus" id="ABBRID0EYQDK" xlink:type="simple">Sc</abbrev> in <italic><tp:taxon-name><tp:taxon-name-part taxon-name-part-type="genus" reg="Howaia">H.</tp:taxon-name-part><tp:taxon-name-part taxon-name-part-type="species" reg="alba">alba</tp:taxon-name-part></tp:taxon-name></italic> sp. nov., and a shorter, tongue-like <abbrev xmlns:xlink="http://www.w3.org/1999/xlink" xlink:title="scapus" id="ABBRID0EHRDK" xlink:type="simple">Sc</abbrev> in <italic><tp:taxon-name><tp:taxon-name-part taxon-name-part-type="genus" reg="Nesticella">N.</tp:taxon-name-part><tp:taxon-name-part taxon-name-part-type="species" reg="occulta">occulta</tp:taxon-name-part></tp:taxon-name></italic> sp. nov., all of them lacking a clearly enlarged tip) (Figs <xref ref-type="fig" rid="F3">3D, E</xref>, <xref ref-type="fig" rid="F13">13E</xref> cf. Figs <xref ref-type="fig" rid="F1">1E–G</xref>, <xref ref-type="fig" rid="F2">2E–G</xref>, <xref ref-type="fig" rid="F4">4D, H</xref>). In addition, the new species can be easily distinguished from <italic><tp:taxon-name><tp:taxon-name-part taxon-name-part-type="genus" reg="Howaia">H.</tp:taxon-name-part><tp:taxon-name-part taxon-name-part-type="species" reg="mogera">mogera</tp:taxon-name-part></tp:taxon-name></italic> and the other Japanese species by the lack of eyes and pigmentation (vs present in the other troglophilic congeners).</p></tp:treatment-sec><tp:treatment-sec sec-type="description" id="SECID0EVSDK"><title>Description.</title><p><bold>Female (holotype).</bold> Habitus as in Fig. <xref ref-type="fig" rid="F3">3A, C</xref>. Total length 2.65. Prosoma 1.20 long, 0.93 wide. Carapace piriform, uniformly pale yellowish. Eyes strongly degenerated, reduced to white maculae (Fig. <xref ref-type="fig" rid="F3">3B</xref>). Cervical groove and fovea indistinct. Chelicerae uniformly brownish. Labium, maxillae, and sternum pale yellowish as carapace. Legs uniformly pale yellowish. Legs measurements (leg III missing): I 6.73 (1.95, 0.46, 1.82, 1.65, 0.85), II 5.24 (1.56, 0.45, 1.29, 1.22, 0.72), III (-), IV 5.75 (1.76, 0.46, 1.54, 1.32, 0.67). Opisthosoma uniformly greyish, covered by long, sparse hairs.</p><p>Epigyne and vulva as in Figs <xref ref-type="fig" rid="F3">3D, E</xref>, <xref ref-type="fig" rid="F13">13E</xref>. Scapus (<abbrev xmlns:xlink="http://www.w3.org/1999/xlink" xlink:title="scapus" id="ABBRID0EPTDK" xlink:type="simple">Sc</abbrev>) elongated antero-posteriorly, ~ 2× longer than wide, ending with an enlarged, lobated tip (Figs <xref ref-type="fig" rid="F3">3D</xref>, <xref ref-type="fig" rid="F13">13E</xref>). Copulatory opening (<abbrev xmlns:xlink="http://www.w3.org/1999/xlink" xlink:title="copulatory opening" id="ABBRID0E2TDK" xlink:type="simple">Co</abbrev>) at the inner-lateral sides of scapus. Internal ducts slightly visible through the transparent tegument, shaped as a narrow curly bracket. Copulatory ducts (<abbrev xmlns:xlink="http://www.w3.org/1999/xlink" xlink:title="copulatory duct" id="ABBRID0E6TDK" xlink:type="simple">Cd</abbrev>) bent in middle trait, first trait slightly curved outward then curving anteriorly before reaching spermathecae (Figs <xref ref-type="fig" rid="F3">3D, E</xref>, <xref ref-type="fig" rid="F13">13E</xref>). Insemination ducts (<abbrev xmlns:xlink="http://www.w3.org/1999/xlink" xlink:title="insemination duct" id="ABBRID0ELUDK" xlink:type="simple">Id</abbrev>) thin, coiled around the copulatory ducts. Spermathecae (S) small and rounded, separated from each other by ~ 2.5× their diameter (Fig. <xref ref-type="fig" rid="F3">3D, E</xref>).</p><p><bold>Male.</bold> Unknown.</p></tp:treatment-sec><tp:treatment-sec sec-type="distribution" id="SECID0EXUDK"><title>Distribution.</title><p>Endemic to Okinoerabu-jima Island. Known only from the type locality (Fig. <xref ref-type="fig" rid="F16">16B</xref>).</p></tp:treatment-sec><tp:treatment-sec sec-type="habitat" id="SECID0EBVDK"><title>Habitat and ecology.</title><p><italic><tp:taxon-name><tp:taxon-name-part taxon-name-part-type="genus" reg="Howaia">Howaia</tp:taxon-name-part><tp:taxon-name-part taxon-name-part-type="species" reg="subterranea">subterranea</tp:taxon-name-part></tp:taxon-name></italic> sp. nov. has probably been collected in the dark zone of the type locality cave. The lack of pigmentation and the strongly reduced eyes further suggest this species as a true troglobiont. Nevertheless, the lack of specimens and additional information do not allow us to define in detail the ecology and micro-habitat preference of this species as well as its precise phylogenetic position. Nevertheless, the morphology of epigyne clearly identify <italic><tp:taxon-name><tp:taxon-name-part taxon-name-part-type="genus" reg="Howaia">H.</tp:taxon-name-part><tp:taxon-name-part taxon-name-part-type="species" reg="subterranea">subterranea</tp:taxon-name-part></tp:taxon-name></italic> sp. nov. as belonging to the genus <italic><tp:taxon-name><tp:taxon-name-part taxon-name-part-type="genus" reg="Howaia">Howaia</tp:taxon-name-part></tp:taxon-name></italic>.</p></tp:treatment-sec><tp:treatment-sec><!--Section generated to contain objects referenced in tp:taxon-treatment.--><fig id="F3" position="float" orientation="portrait"><object-id xmlns:xlink="http://www.w3.org/1999/xlink" content-type="doi" xlink:type="simple">10.3897/zookeys.1174.101251.figure3</object-id><object-id xmlns:xlink="http://www.w3.org/1999/xlink" content-type="arpha" xlink:type="simple">5C8EB77F-ED1A-5A9A-9165-78689C62B46C</object-id><label>Figure 3.</label><caption><p><italic><tp:taxon-name><tp:taxon-name-part taxon-name-part-type="genus" reg="Howaia">Howaia</tp:taxon-name-part><tp:taxon-name-part taxon-name-part-type="species" reg="subterranea">subterranea</tp:taxon-name-part></tp:taxon-name></italic> sp. nov. <bold>A</bold> habitus of female (holotype) <bold>B</bold> cephalic area of female, frontal view <bold>C</bold> habitus of female, lateral view <bold>D</bold> female epigyne, ventral view <bold>E</bold> vulva, dorsal view. Abbreviations: <abbrev xmlns:xlink="http://www.w3.org/1999/xlink" xlink:title="copulatory duct" id="ABBRID0EMACK" xlink:type="simple">Cd</abbrev> – copulatory duct; <abbrev xmlns:xlink="http://www.w3.org/1999/xlink" xlink:title="copulatory opening" id="ABBRID0EQACK" xlink:type="simple">Co</abbrev> – copulatory opening; <abbrev xmlns:xlink="http://www.w3.org/1999/xlink" xlink:title="insemination duct" id="ABBRID0EUACK" xlink:type="simple">Id</abbrev> – insemination duct; S – spermatheca; <abbrev xmlns:xlink="http://www.w3.org/1999/xlink" xlink:title="scapus" id="ABBRID0EYACK" xlink:type="simple">Sc</abbrev> – scapus. Scale bars: 1.0 mm (<bold>A, C</bold>); 0.2 mm (<bold>B, D, E</bold>).</p></caption><graphic xmlns:xlink="http://www.w3.org/1999/xlink" xlink:href="zookeys-1174-219_article-101251__-g003.jpg" position="float" orientation="portrait" xlink:type="simple" id="oo_891287.jpg"><uri content-type="original_file" xlink:type="simple">https://binary.pensoft.net/fig/891287</uri></graphic></fig><fig id="F13" position="float" orientation="portrait"><object-id xmlns:xlink="http://www.w3.org/1999/xlink" content-type="doi" xlink:type="simple">10.3897/zookeys.1174.101251.figure13</object-id><object-id xmlns:xlink="http://www.w3.org/1999/xlink" content-type="arpha" xlink:type="simple">00E4C7B1-6CD9-5E1C-88DF-420DA0A18352</object-id><label>Figure 13.</label><caption><p>Genitalia of <italic><tp:taxon-name><tp:taxon-name-part taxon-name-part-type="genus" reg="Nesticella">Nesticella</tp:taxon-name-part><tp:taxon-name-part taxon-name-part-type="species" reg="okinawaensis">okinawaensis</tp:taxon-name-part></tp:taxon-name></italic>, <italic><tp:taxon-name><tp:taxon-name-part taxon-name-part-type="genus" reg="Howaia">Howaia</tp:taxon-name-part><tp:taxon-name-part taxon-name-part-type="species" reg="subterranea">subterranea</tp:taxon-name-part></tp:taxon-name></italic> sp. nov., and <italic><tp:taxon-name><tp:taxon-name-part taxon-name-part-type="genus" reg="Nesticella">N.</tp:taxon-name-part><tp:taxon-name-part taxon-name-part-type="species" reg="occulta">occulta</tp:taxon-name-part></tp:taxon-name></italic> sp. nov. <bold>A</bold> male palp of <italic><tp:taxon-name><tp:taxon-name-part taxon-name-part-type="genus" reg="Nesticella">N.</tp:taxon-name-part><tp:taxon-name-part taxon-name-part-type="species" reg="okinawaensis">okinawaensis</tp:taxon-name-part></tp:taxon-name></italic>, ventral view <bold>B</bold> same, retrolateral view <bold>C</bold> detail or paracymbium, dorsal view <bold>D</bold> female epigyne, ventral view; <bold>E</bold><italic><tp:taxon-name><tp:taxon-name-part taxon-name-part-type="genus" reg="Howaia">H.</tp:taxon-name-part><tp:taxon-name-part taxon-name-part-type="species" reg="subterranea">subterranea</tp:taxon-name-part></tp:taxon-name></italic> sp. nov., female epigyne, ventral view <bold>F</bold><italic><tp:taxon-name><tp:taxon-name-part taxon-name-part-type="genus" reg="Nesticella">N.</tp:taxon-name-part><tp:taxon-name-part taxon-name-part-type="species" reg="occulta">occulta</tp:taxon-name-part></tp:taxon-name></italic> sp. nov. female epigyne, ventral view. Abbreviations: <abbrev xmlns:xlink="http://www.w3.org/1999/xlink" xlink:title="apophysis retrolateral process of conductor" id="ABBRID0E3DBM" xlink:type="simple">Ca</abbrev> – apophysis of the retrolateral process of conductor; <abbrev xmlns:xlink="http://www.w3.org/1999/xlink" xlink:title="lobe of conductor" id="ABBRID0EAEBM" xlink:type="simple">Cl</abbrev> – lobe of conductor; <abbrev xmlns:xlink="http://www.w3.org/1999/xlink" xlink:title="median process of conductor" id="ABBRID0EEEBM" xlink:type="simple">Cm</abbrev> – median process of conductor; <abbrev xmlns:xlink="http://www.w3.org/1999/xlink" xlink:title="copulatory opening" id="ABBRID0EIEBM" xlink:type="simple">Co</abbrev> – copulatory opening; <abbrev xmlns:xlink="http://www.w3.org/1999/xlink" xlink:title="prolateral process of conductor" id="ABBRID0EMEBM" xlink:type="simple">Cp</abbrev> – prolateral process of conductor; <abbrev xmlns:xlink="http://www.w3.org/1999/xlink" xlink:title="retrolateral process of conductor" id="ABBRID0EQEBM" xlink:type="simple">Cr</abbrev> – retrolateral process of conductor; <abbrev xmlns:xlink="http://www.w3.org/1999/xlink" xlink:title="distal process(es) of paracymbium" id="ABBRID0EUEBM" xlink:type="simple">Di</abbrev> I–II – distal processes I and II of paracymbium; E – embolus; P – paracymbium; <abbrev xmlns:xlink="http://www.w3.org/1999/xlink" xlink:title="radical apophysis" id="ABBRID0EYEBM" xlink:type="simple">Ra</abbrev> – radical apophysis; <abbrev xmlns:xlink="http://www.w3.org/1999/xlink" xlink:title="radix" id="ABBRID0E3EBM" xlink:type="simple">Rx</abbrev> – radix; S – spermatheca; <abbrev xmlns:xlink="http://www.w3.org/1999/xlink" xlink:title="scapus" id="ABBRID0EAFBM" xlink:type="simple">Sc</abbrev> – scapus; <abbrev xmlns:xlink="http://www.w3.org/1999/xlink" xlink:title="sperm duct" id="ABBRID0EEFBM" xlink:type="simple">Sd</abbrev> – sperm duct; <abbrev xmlns:xlink="http://www.w3.org/1999/xlink" xlink:title="subtegulum" id="ABBRID0EIFBM" xlink:type="simple">St</abbrev> – subtegulum; <abbrev xmlns:xlink="http://www.w3.org/1999/xlink" xlink:title="tegulum" id="ABBRID0EMFBM" xlink:type="simple">Te</abbrev> – tegulum; <abbrev xmlns:xlink="http://www.w3.org/1999/xlink" xlink:title="ventral process(es) of paracymbium" id="ABBRID0EQFBM" xlink:type="simple">Ve</abbrev> – ventral process of paracymbium. Scale bars: 0.2 mm.</p></caption><graphic xmlns:xlink="http://www.w3.org/1999/xlink" xlink:href="zookeys-1174-219_article-101251__-g013.jpg" position="float" orientation="portrait" xlink:type="simple" id="oo_891297.jpg"><uri content-type="original_file" xlink:type="simple">https://binary.pensoft.net/fig/891297</uri></graphic></fig><fig id="F16" position="float" orientation="portrait"><object-id xmlns:xlink="http://www.w3.org/1999/xlink" content-type="doi" xlink:type="simple">10.3897/zookeys.1174.101251.figure16</object-id><object-id xmlns:xlink="http://www.w3.org/1999/xlink" content-type="arpha" xlink:type="simple">06805CD1-8F2F-5F1E-A724-710DEB88BCD2</object-id><label>Figure 16.</label><caption><p>Distribution of <italic><tp:taxon-name><tp:taxon-name-part taxon-name-part-type="genus" reg="Nesticella">Nesticella</tp:taxon-name-part></tp:taxon-name></italic> and <italic><tp:taxon-name><tp:taxon-name-part taxon-name-part-type="genus" reg="Howaia">Howaia</tp:taxon-name-part></tp:taxon-name></italic> species in mainland Japan and Ryukyu Archipelago <bold>A</bold> distribution of <italic><tp:taxon-name><tp:taxon-name-part taxon-name-part-type="genus" reg="Nesticella">N.</tp:taxon-name-part><tp:taxon-name-part taxon-name-part-type="species" reg="brevipes">brevipes</tp:taxon-name-part></tp:taxon-name></italic> and <italic><tp:taxon-name><tp:taxon-name-part taxon-name-part-type="genus" reg="Nesticella">N.</tp:taxon-name-part><tp:taxon-name-part taxon-name-part-type="species" reg="terrestris">terrestris</tp:taxon-name-part></tp:taxon-name></italic> in mainland Japan and neighboring countries <bold>B</bold> distribution of <italic><tp:taxon-name><tp:taxon-name-part taxon-name-part-type="genus" reg="Nesticella">Nesticella</tp:taxon-name-part></tp:taxon-name></italic> and <italic><tp:taxon-name><tp:taxon-name-part taxon-name-part-type="genus" reg="Howaia">Howaia</tp:taxon-name-part></tp:taxon-name></italic> species endemic to the Ryukyu Archipelago <bold>C</bold> distribution of <italic><tp:taxon-name><tp:taxon-name-part taxon-name-part-type="genus" reg="Howaia">H.</tp:taxon-name-part><tp:taxon-name-part taxon-name-part-type="species" reg="mogera">mogera</tp:taxon-name-part></tp:taxon-name></italic> in mainland Japan and neighboring countries <bold>D</bold> distribution of <italic><tp:taxon-name><tp:taxon-name-part taxon-name-part-type="genus" reg="Howaia">H.</tp:taxon-name-part><tp:taxon-name-part taxon-name-part-type="species" reg="mogera">mogera</tp:taxon-name-part></tp:taxon-name></italic> in the Ryukyu Archipelago and neighboring countries. Colored squares refer to the type localities of the species, colored dots indicate the locations of specimens whose morphology has been checked during this study, dashed areas refer to the generally known distribution of the species, question marks refer to unclear distributions (see “remarks on misidentifications” of <italic><tp:taxon-name><tp:taxon-name-part taxon-name-part-type="genus" reg="Nesticella">N.</tp:taxon-name-part><tp:taxon-name-part taxon-name-part-type="species" reg="brevipes">brevipes</tp:taxon-name-part></tp:taxon-name></italic> and <italic><tp:taxon-name><tp:taxon-name-part taxon-name-part-type="genus" reg="Nesticella">N.</tp:taxon-name-part><tp:taxon-name-part taxon-name-part-type="species" reg="terrestris">terrestris</tp:taxon-name-part></tp:taxon-name></italic>).</p></caption><graphic xmlns:xlink="http://www.w3.org/1999/xlink" xlink:href="zookeys-1174-219_article-101251__-g016.jpg" position="float" orientation="portrait" xlink:type="simple" id="oo_891300.jpg"><uri content-type="original_file" xlink:type="simple">https://binary.pensoft.net/fig/891300</uri></graphic></fig><fig id="F1" position="float" orientation="portrait"><object-id xmlns:xlink="http://www.w3.org/1999/xlink" content-type="doi" xlink:type="simple">10.3897/zookeys.1174.101251.figure1</object-id><object-id xmlns:xlink="http://www.w3.org/1999/xlink" content-type="arpha" xlink:type="simple">4350D671-C31C-5ED1-AF12-0C05857AE5E3</object-id><label>Figure 1.</label><caption><p><italic><tp:taxon-name><tp:taxon-name-part taxon-name-part-type="genus" reg="Howaia">Howaia</tp:taxon-name-part><tp:taxon-name-part taxon-name-part-type="species" reg="mogera">mogera</tp:taxon-name-part></tp:taxon-name></italic><bold>A</bold> male palp (holotype), ventral view <bold>B</bold> same, retrolateral view <bold>C</bold> same, ventro-prolateral view <bold>D</bold> same, dorsal view <bold>E</bold> female epigyne ventral view (specimen from Tokyo area) <bold>F</bold> same after dissection, shape variation <bold>G</bold> vulva, dorsal view <bold>H</bold> habitus of male (specimen from Tokyo area) <bold>I</bold> habitus of female <bold>J</bold> cephalic area of female, frontal view. Abbreviations: <abbrev xmlns:xlink="http://www.w3.org/1999/xlink" xlink:title="copulatory duct" id="ABBRID0EW3BK" xlink:type="simple">Cd</abbrev> – copulatory duct; <abbrev xmlns:xlink="http://www.w3.org/1999/xlink" xlink:title="copulatory opening" id="ABBRID0E13BK" xlink:type="simple">Co</abbrev> – copulatory opening; <abbrev xmlns:xlink="http://www.w3.org/1999/xlink" xlink:title="insemination duct" id="ABBRID0E53BK" xlink:type="simple">Id</abbrev> – insemination duct; S – spermatheca; <abbrev xmlns:xlink="http://www.w3.org/1999/xlink" xlink:title="scapus" id="ABBRID0EC4BK" xlink:type="simple">Sc</abbrev> – scapus. Scale bars: 0.2 mm (<bold>A–G, J</bold>); 1.0 mm (<bold>H, I</bold>).</p></caption><graphic xmlns:xlink="http://www.w3.org/1999/xlink" xlink:href="zookeys-1174-219_article-101251__-g001.jpg" position="float" orientation="portrait" xlink:type="simple" id="oo_891285.jpg"><uri content-type="original_file" xlink:type="simple">https://binary.pensoft.net/fig/891285</uri></graphic></fig><fig id="F2" position="float" orientation="portrait"><object-id xmlns:xlink="http://www.w3.org/1999/xlink" content-type="doi" xlink:type="simple">10.3897/zookeys.1174.101251.figure2</object-id><object-id xmlns:xlink="http://www.w3.org/1999/xlink" content-type="arpha" xlink:type="simple">240A6511-2A60-5C71-8683-D496426EC2A0</object-id><label>Figure 2.</label><caption><p><italic><tp:taxon-name><tp:taxon-name-part taxon-name-part-type="genus" reg="Howaia">Howaia</tp:taxon-name-part><tp:taxon-name-part taxon-name-part-type="species" reg="alba">alba</tp:taxon-name-part></tp:taxon-name></italic> sp. nov. <bold>A</bold> male palp (holotype), ventral view <bold>B</bold> same, retrolateral view <bold>C</bold> same, ventro-prolateral view <bold>D</bold> same, dorsal view <bold>E</bold> female epigyne (one of the paratypes), ventral view <bold>F</bold> same, shape variation <bold>G</bold> vulva, dorsal view <bold>H</bold> habitus of male (holotype) <bold>I</bold> habitus of female (one of the paratypes) <bold>J</bold> cephalic area of female, frontal view. Abbreviations: <abbrev xmlns:xlink="http://www.w3.org/1999/xlink" xlink:title="copulatory duct" id="ABBRID0EW5BK" xlink:type="simple">Cd</abbrev> – copulatory duct; <abbrev xmlns:xlink="http://www.w3.org/1999/xlink" xlink:title="copulatory opening" id="ABBRID0E15BK" xlink:type="simple">Co</abbrev> – copulatory opening; <abbrev xmlns:xlink="http://www.w3.org/1999/xlink" xlink:title="insemination duct" id="ABBRID0E55BK" xlink:type="simple">Id</abbrev> – insemination duct; S – spermatheca; <abbrev xmlns:xlink="http://www.w3.org/1999/xlink" xlink:title="scapus" id="ABBRID0EC6BK" xlink:type="simple">Sc</abbrev> – scapus. Scale bars: 0.2 mm (<bold>A–G, J</bold>); 1.0 mm (<bold>H, I</bold>).</p></caption><graphic xmlns:xlink="http://www.w3.org/1999/xlink" xlink:href="zookeys-1174-219_article-101251__-g002.jpg" position="float" orientation="portrait" xlink:type="simple" id="oo_891286.jpg"><uri content-type="original_file" xlink:type="simple">https://binary.pensoft.net/fig/891286</uri></graphic></fig><fig id="F4" position="float" orientation="portrait"><object-id xmlns:xlink="http://www.w3.org/1999/xlink" content-type="doi" xlink:type="simple">10.3897/zookeys.1174.101251.figure4</object-id><object-id xmlns:xlink="http://www.w3.org/1999/xlink" content-type="arpha" xlink:type="simple">A5D88F9F-39C1-5C43-80E8-D8A37CE42A44</object-id><label>Figure 4.</label><caption><p>Genitalia of <italic><tp:taxon-name><tp:taxon-name-part taxon-name-part-type="genus" reg="Howaia">Howaia</tp:taxon-name-part><tp:taxon-name-part taxon-name-part-type="species" reg="mogera">mogera</tp:taxon-name-part></tp:taxon-name></italic> and <italic><tp:taxon-name><tp:taxon-name-part taxon-name-part-type="genus" reg="Howaia">H.</tp:taxon-name-part><tp:taxon-name-part taxon-name-part-type="species" reg="alba">alba</tp:taxon-name-part></tp:taxon-name></italic> sp. nov. <bold>A</bold> male palp of <italic><tp:taxon-name><tp:taxon-name-part taxon-name-part-type="genus" reg="Howaia">H.</tp:taxon-name-part><tp:taxon-name-part taxon-name-part-type="species" reg="mogera">mogera</tp:taxon-name-part></tp:taxon-name></italic>, ventral view <bold>B</bold> same, retrolateral view <bold>C</bold> detail or paracymbium, dorsal view <bold>E</bold> female epigyne, ventral view <bold>E</bold> male palp of <italic><tp:taxon-name><tp:taxon-name-part taxon-name-part-type="genus" reg="Howaia">H.</tp:taxon-name-part><tp:taxon-name-part taxon-name-part-type="species" reg="alba">alba</tp:taxon-name-part></tp:taxon-name></italic> sp. nov., ventral view <bold>F</bold> same, retrolateral view <bold>C</bold> detail or paracymbium, dorsal view <bold>H</bold> female epigyne, ventral view. Abbreviations: <abbrev xmlns:xlink="http://www.w3.org/1999/xlink" xlink:title="lobe of conductor" id="ABBRID0EJDCK" xlink:type="simple">Cl</abbrev> – lobe of conductor; <abbrev xmlns:xlink="http://www.w3.org/1999/xlink" xlink:title="median process of conductor" id="ABBRID0ENDCK" xlink:type="simple">Cm</abbrev> – median process of conductor; <abbrev xmlns:xlink="http://www.w3.org/1999/xlink" xlink:title="copulatory opening" id="ABBRID0ERDCK" xlink:type="simple">Co</abbrev> – copulatory opening; <abbrev xmlns:xlink="http://www.w3.org/1999/xlink" xlink:title="prolateral process of conductor" id="ABBRID0EVDCK" xlink:type="simple">Cp</abbrev> – prolateral process of conductor; <abbrev xmlns:xlink="http://www.w3.org/1999/xlink" xlink:title="retrolateral process of conductor" id="ABBRID0EZDCK" xlink:type="simple">Cr</abbrev> – retrolateral process of conductor; <abbrev xmlns:xlink="http://www.w3.org/1999/xlink" xlink:title="distal process(es) of paracymbium" id="ABBRID0E4DCK" xlink:type="simple">Di</abbrev> – distal process of paracymbium; E – embolus; P – paracymbium; <abbrev xmlns:xlink="http://www.w3.org/1999/xlink" xlink:title="radical apophysis" id="ABBRID0EBECK" xlink:type="simple">Ra</abbrev> – radical apophysis; <abbrev xmlns:xlink="http://www.w3.org/1999/xlink" xlink:title="radix" id="ABBRID0EFECK" xlink:type="simple">Rx</abbrev> – radix; S – spermatheca; <abbrev xmlns:xlink="http://www.w3.org/1999/xlink" xlink:title="scapus" id="ABBRID0EJECK" xlink:type="simple">Sc</abbrev> – scapus; <abbrev xmlns:xlink="http://www.w3.org/1999/xlink" xlink:title="sperm duct" id="ABBRID0ENECK" xlink:type="simple">Sd</abbrev> – sperm duct; <abbrev xmlns:xlink="http://www.w3.org/1999/xlink" xlink:title="subtegulum" id="ABBRID0ERECK" xlink:type="simple">St</abbrev> – subtegulum; <abbrev xmlns:xlink="http://www.w3.org/1999/xlink" xlink:title="tegulum" id="ABBRID0EVECK" xlink:type="simple">Te</abbrev> – tegulum; <abbrev xmlns:xlink="http://www.w3.org/1999/xlink" xlink:title="ventral process(es) of paracymbium" id="ABBRID0EZECK" xlink:type="simple">Ve</abbrev> – ventral process of paracymbium. Scale bars: 0.2 mm.</p></caption><graphic xmlns:xlink="http://www.w3.org/1999/xlink" xlink:href="zookeys-1174-219_article-101251__-g004.jpg" position="float" orientation="portrait" xlink:type="simple" id="oo_891288.jpg"><uri content-type="original_file" xlink:type="simple">https://binary.pensoft.net/fig/891288</uri></graphic></fig></tp:treatment-sec></tp:taxon-treatment>
