# Supplementary material for: ﻿Integrative taxonomic revision of the genera Nesticella and Howaia in Japan with the description of five new species (Araneae, Nesticidae, Nesticellini)
Source: Zookeys. 2023 Aug 11;1174:219–72. doi: 10.3897/zookeys.1174.101251 (PMC10439460; doi:10.3897/zookeys.1174.101251)
Supplement: XML Treatment for Nesticella [file zookeys.1174.101251-treatment5.xml]

<!DOCTYPE tp:taxon-treatment
  PUBLIC "-//TaxonX//DTD Taxonomic Treatment Publishing DTD v0 20100105//EN" "tax-treatment-NSO.dtd">
<tp:taxon-treatment xmlns:tp="http://www.plazi.org/taxpub"><tp:treatment-meta><kwd-group><label>Taxon classification</label><kwd>
              <named-content content-type="kingdom">Animalia</named-content>
            </kwd><kwd>
              <named-content content-type="order">Araneae</named-content>
            </kwd><kwd>
              <named-content content-type="family">Nesticidae</named-content>
            </kwd></kwd-group><mixed-citation publication-type="journal"><person-group><name><surname>Ballarin</surname><given-names>Francesco</given-names></name><name><surname>Eguchi</surname><given-names>Katsuyuki</given-names></name></person-group><article-title>﻿Integrative taxonomic revision of the genera <italic><tp:taxon-name><tp:taxon-name-part taxon-name-part-type="genus" reg="Nesticella">Nesticella</tp:taxon-name-part></tp:taxon-name></italic> and <italic><tp:taxon-name><tp:taxon-name-part taxon-name-part-type="genus" reg="Howaia">Howaia</tp:taxon-name-part></tp:taxon-name></italic> in Japan with the description of five new species (<tp:taxon-name><tp:taxon-name-part taxon-name-part-type="order">Araneae</tp:taxon-name-part></tp:taxon-name>, <tp:taxon-name><tp:taxon-name-part taxon-name-part-type="family">Nesticidae</tp:taxon-name-part></tp:taxon-name>, <tp:taxon-name><tp:taxon-name-part taxon-name-part-type="tribe">Nesticellini</tp:taxon-name-part></tp:taxon-name>)</article-title><source>Zookeys</source><day>11</day><month>08</month><year>2023</year><volume>1174</volume><fpage>219</fpage><lpage>272</lpage><pub-id pub-id-type="doi">10.3897/zookeys.1174.101251</pub-id></mixed-citation></tp:treatment-meta><tp:nomenclature><label>﻿Gen.</label><tp:taxon-name>
            <object-id xmlns:xlink="http://www.w3.org/1999/xlink" content-type="arpha" xlink:type="simple">AA5E0B12-E443-5B2D-9301-B12AADAD8FF2</object-id>
            <tp:taxon-name-part taxon-name-part-type="genus" reg="Nesticella">Nesticella</tp:taxon-name-part>
          </tp:taxon-name><tp:taxon-authority>Lehtinen &amp; Saaristo, 1980</tp:taxon-authority></tp:nomenclature><tp:treatment-sec sec-type="type species" id="SECID0EEXDK"><title>Type species.</title><p><italic><tp:taxon-name><tp:taxon-name-part taxon-name-part-type="genus" reg="Nesticus">Nesticus</tp:taxon-name-part><tp:taxon-name-part taxon-name-part-type="species" reg="nepalensis">nepalensis</tp:taxon-name-part></tp:taxon-name></italic> Hubert, 1973 from Nepal.</p><sec sec-type="﻿Nesticella brevipes group" id="SECID0EVXDK"><title>﻿<italic><tp:taxon-name><tp:taxon-name-part taxon-name-part-type="genus" reg="Nesticella">Nesticella</tp:taxon-name-part><tp:taxon-name-part taxon-name-part-type="species" reg="brevipes">brevipes</tp:taxon-name-part></tp:taxon-name></italic> group</title></sec></tp:treatment-sec></tp:taxon-treatment>
