# Supplementary material for: ﻿Integrative taxonomic revision of the genera Nesticella and Howaia in Japan with the description of five new species (Araneae, Nesticidae, Nesticellini)
Source: Zookeys. 2023 Aug 11;1174:219–72. doi: 10.3897/zookeys.1174.101251 (PMC10439460; doi:10.3897/zookeys.1174.101251)
Supplement: XML Treatment for Nesticella terrestris [file zookeys.1174.101251-treatment7.xml]

<!DOCTYPE tp:taxon-treatment
  PUBLIC "-//TaxonX//DTD Taxonomic Treatment Publishing DTD v0 20100105//EN" "tax-treatment-NSO.dtd">
<tp:taxon-treatment xmlns:tp="http://www.plazi.org/taxpub"><tp:treatment-meta><kwd-group><label>Taxon classification</label><kwd>
              <named-content content-type="kingdom">Animalia</named-content>
            </kwd><kwd>
              <named-content content-type="order">Araneae</named-content>
            </kwd><kwd>
              <named-content content-type="family">Nesticidae</named-content>
            </kwd></kwd-group><mixed-citation publication-type="journal"><person-group><name><surname>Ballarin</surname><given-names>Francesco</given-names></name><name><surname>Eguchi</surname><given-names>Katsuyuki</given-names></name></person-group><article-title>﻿Integrative taxonomic revision of the genera <italic><tp:taxon-name><tp:taxon-name-part taxon-name-part-type="genus" reg="Nesticella">Nesticella</tp:taxon-name-part></tp:taxon-name></italic> and <italic><tp:taxon-name><tp:taxon-name-part taxon-name-part-type="genus" reg="Howaia">Howaia</tp:taxon-name-part></tp:taxon-name></italic> in Japan with the description of five new species (<tp:taxon-name><tp:taxon-name-part taxon-name-part-type="order">Araneae</tp:taxon-name-part></tp:taxon-name>, <tp:taxon-name><tp:taxon-name-part taxon-name-part-type="family">Nesticidae</tp:taxon-name-part></tp:taxon-name>, <tp:taxon-name><tp:taxon-name-part taxon-name-part-type="tribe">Nesticellini</tp:taxon-name-part></tp:taxon-name>)</article-title><source>Zookeys</source><day>11</day><month>08</month><year>2023</year><volume>1174</volume><fpage>219</fpage><lpage>272</lpage><pub-id pub-id-type="doi">10.3897/zookeys.1174.101251</pub-id></mixed-citation></tp:treatment-meta><tp:nomenclature><label>﻿</label><tp:taxon-name>
            <object-id xmlns:xlink="http://www.w3.org/1999/xlink" content-type="arpha" xlink:type="simple">4248F014-D99B-5403-9CBB-DE7554492492</object-id>
            <tp:taxon-name-part taxon-name-part-type="genus" reg="Nesticella">Nesticella</tp:taxon-name-part>
            <tp:taxon-name-part taxon-name-part-type="species" reg="terrestris">terrestris</tp:taxon-name-part>
          </tp:taxon-name><tp:taxon-authority>(Yaginuma, 1970)</tp:taxon-authority><xref ref-type="fig" rid="F6">Figs 6A–J</xref><xref ref-type="fig" rid="F7">, 7E–H</xref><xref ref-type="fig" rid="F15">, 15B</xref><xref ref-type="fig" rid="F16">, 16A (Japanese name: azuma-ko-horahimegumo アズマコホラヒメグモ)</xref><tp:nomenclature-citation-list><tp:nomenclature-citation><tp:taxon-name>
                <tp:taxon-name-part taxon-name-part-type="genus" reg="Nesticus">Nesticus</tp:taxon-name-part>
                <tp:taxon-name-part taxon-name-part-type="species" reg="terrestris">terrestris</tp:taxon-name-part>
              </tp:taxon-name><comment><xref ref-type="bibr" rid="B57">Yaginuma 1970</xref>: 390, figs 3–6, 8 (♀) (described ♂ refers to <tp:taxon-name><tp:taxon-name-part taxon-name-part-type="genus" reg="Howaia">H.</tp:taxon-name-part><tp:taxon-name-part taxon-name-part-type="species" reg="mogera">mogera</tp:taxon-name-part></tp:taxon-name>).</comment></tp:nomenclature-citation><tp:nomenclature-citation><tp:taxon-name>
                <tp:taxon-name-part taxon-name-part-type="genus" reg="Nesticella">N.</tp:taxon-name-part>
                <tp:taxon-name-part taxon-name-part-type="species" reg="brevipes">brevipes</tp:taxon-name-part>
              </tp:taxon-name><comment><xref ref-type="bibr" rid="B57">Yaginuma 1970</xref>: fig. 9 (♂, misidentification); <xref ref-type="bibr" rid="B62">Yamaguchi and Yaginuma 1971</xref>: 172, figs 1, 2 (♀, misidentification); <xref ref-type="bibr" rid="B58">Yaginuma 1972</xref>: 619, figs 3(?), 4 (♂♀, synonymized); <xref ref-type="bibr" rid="B59">Yaginuma 1977</xref>: 315, pl. 2, fig. 18 (♂); <xref ref-type="bibr" rid="B60">Yaginuma 1979</xref>: 275, pl. 6, figs 9, 10 (♂♀); <xref ref-type="bibr" rid="B61">Yaginuma 1986</xref>: 55, fig. 29.7 (♂♀); <xref ref-type="bibr" rid="B34">Namkung 2002</xref>: 80, fig. 12.4a, b (♂♀) (?); <xref ref-type="bibr" rid="B20">Kamura and Irie 2009</xref>: 353, figs 103–105, 107 (♂♀); <xref ref-type="bibr" rid="B32">Marusik and Kovblyuk 2011</xref>: 199, fig. 25.1, 2, 4, 5 (♂♀); <xref ref-type="bibr" rid="B22">Kim and Lee 2018</xref>: 26, fig. 11A–C (♂♀) (?).</comment></tp:nomenclature-citation><tp:nomenclature-citation><tp:taxon-name>
                <tp:taxon-name-part taxon-name-part-type="genus" reg="Howaia">Howaia</tp:taxon-name-part>
                <tp:taxon-name-part taxon-name-part-type="species" reg="brevipes">brevipes</tp:taxon-name-part>
              </tp:taxon-name><comment><xref ref-type="bibr" rid="B30">Marusik and Crawford 2006</xref>: 187, figs 20, 32–33 (♂♀).</comment></tp:nomenclature-citation></tp:nomenclature-citation-list></tp:nomenclature><tp:treatment-sec sec-type="type locality" id="SECID0EWSFK"><title>Type locality.</title><p>Japan, Tokyo Pref., Mt. Kagenobuyama.</p></tp:treatment-sec><tp:treatment-sec sec-type="material" id="SECID0E2SFK"><title>Material examined.</title><p><bold>Japan: Honshu Is.: Iwate Pref.</bold>: 1♀, Iwate-gun, Kuzumaki-machi, 4.Aug.1995, H. Okawa leg. (NSMT-Ar.11299, identified as <italic><tp:taxon-name><tp:taxon-name-part taxon-name-part-type="genus" reg="Nesticella">N.</tp:taxon-name-part><tp:taxon-name-part taxon-name-part-type="species" reg="brevipes">brevipes</tp:taxon-name-part></tp:taxon-name></italic>); <bold>Miyagi Pref.</bold>: 1♂, 1♀, Minamisanriku-cho, Mt. Tatsugane, 21.July.2013, A. Tanikawa leg. (<named-content xmlns:xlink="http://www.w3.org/1999/xlink" content-type="dwc:institutional_code" xlink:title="Museum of Nature and Human Activities, Hyogo" xlink:href="http://grbio.org/institution/museum-nature-and-human-activities" xlink:type="simple">MNHAH</named-content>); <bold>Akita Pref.</bold>: 1♀, Akita-shi, Shimokitateyanagitate, Akahira, 18.Jul.2005, A. Fukushima leg. (NSMT-Ar.17417, identified as <italic><tp:taxon-name><tp:taxon-name-part taxon-name-part-type="genus" reg="Nesticella">N.</tp:taxon-name-part><tp:taxon-name-part taxon-name-part-type="species" reg="brevipes">brevipes</tp:taxon-name-part></tp:taxon-name></italic>); <bold>Yamagata Pref.</bold>: 3♀, Oguni-machi, Tamagawanakazato, 18.July.2010, A. Tanikawa leg. (<named-content xmlns:xlink="http://www.w3.org/1999/xlink" content-type="dwc:institutional_code" xlink:title="Museum of Nature and Human Activities, Hyogo" xlink:href="http://grbio.org/institution/museum-nature-and-human-activities" xlink:type="simple">MNHAH</named-content>); 2♀, Nukumidaira, 18.July.2010, A. Tanikawa leg.; 1♀, Kotamagawa, 19.July.2010, A. Tanikawa leg. (<named-content xmlns:xlink="http://www.w3.org/1999/xlink" content-type="dwc:institutional_code" xlink:title="Museum of Nature and Human Activities, Hyogo" xlink:href="http://grbio.org/institution/museum-nature-and-human-activities" xlink:type="simple">MNHAH</named-content>); 1♀, Sakata-shi, Tamasudarenotaki Waterfall, <named-content xmlns:xlink="http://www.w3.org/1999/xlink" content-type="dwc:verbatimCoordinates" xlink:type="simple"><named-content content-type="geo-json" specific-use="{&#34;type&#34;:&#34;Point&#34;,&#34;coordinates&#34;:[140.053320,38.997060]}" id="NCID0EOUFK" xlink:type="simple">38.99706°N, 140.05332°E</named-content></named-content>, 27.Aug.2019, Y. Suzuki leg. (<abbrev xmlns:xlink="http://www.w3.org/1999/xlink" xlink:title="Yuya Suzuki" id="ABBRID0ETUFK" xlink:type="simple">YSPC</abbrev>); <bold>Ibaraki Pref.</bold>: 1♀, Tsukuba-shi, Oda, Mt. Hokyo-san, <named-content xmlns:xlink="http://www.w3.org/1999/xlink" content-type="dwc:verbatimCoordinates" xlink:type="simple"><named-content content-type="geo-json" specific-use="{&#34;type&#34;:&#34;Point&#34;,&#34;coordinates&#34;:[140.118530,36.152600]}" id="NCID0E3UFK" xlink:type="simple">36.15260°N, 140.11853°E</named-content></named-content>, 22.Aug.2017, Y. Suzuki leg. (<abbrev xmlns:xlink="http://www.w3.org/1999/xlink" xlink:title="Yuya Suzuki" id="ABBRID0EBVFK" xlink:type="simple">YSPC</abbrev>); 1♂, 1♀, Tsukuba-shi, Mt. Tsukuba, <named-content xmlns:xlink="http://www.w3.org/1999/xlink" content-type="dwc:verbatimCoordinates" xlink:type="simple"><named-content content-type="geo-json" specific-use="{&#34;type&#34;:&#34;Point&#34;,&#34;coordinates&#34;:[140.098850,36.226620]}" id="NCID0EIVFK" xlink:type="simple">36.22662°N, 140.09885°E</named-content></named-content>, 29.Jun.2019, Y. Suzuki leg. (<abbrev xmlns:xlink="http://www.w3.org/1999/xlink" xlink:title="Yuya Suzuki" id="ABBRID0ENVFK" xlink:type="simple">YSPC</abbrev>); <bold>Tochigi Pref.</bold>: 1♀, Imaichi-shi, Iwasaki, 12.Aug.1990, A. Tanikawa leg. (<named-content xmlns:xlink="http://www.w3.org/1999/xlink" content-type="dwc:institutional_code" xlink:title="Museum of Nature and Human Activities, Hyogo" xlink:href="http://grbio.org/institution/museum-nature-and-human-activities" xlink:type="simple">MNHAH</named-content>); 1♀, Nikko-shi, 7.Jul.1996, Y. Suganami leg. (NSMT-Ar.17205, identified as <italic><tp:taxon-name><tp:taxon-name-part taxon-name-part-type="genus" reg="Nesticella">N.</tp:taxon-name-part><tp:taxon-name-part taxon-name-part-type="species" reg="brevipes">brevipes</tp:taxon-name-part></tp:taxon-name></italic>); <bold>Saitama Pref.</bold>: 1♂, 2♀; Iruma-gun, Motoyama, near Kamakita cave, Aza-ana cave, 11.Aug.1974, leg. Unknown (<abbrev xmlns:xlink="http://www.w3.org/1999/xlink" xlink:title="Francesco Ballarin" id="ABBRID0EEWFK" xlink:type="simple">FBPC</abbrev>); 3♂, Hiki-gun, Ogawa-machi, Kami-furutera, Furutera-do cave, 6.Jul.2019, T. Hiramatsu leg. (<abbrev xmlns:xlink="http://www.w3.org/1999/xlink" xlink:title="Francesco Ballarin" id="ABBRID0EIWFK" xlink:type="simple">FBPC</abbrev>); 1♂, 6♀, Chichibu-shi, Kuroya, Iwane-do cave, <named-content xmlns:xlink="http://www.w3.org/1999/xlink" content-type="dwc:verbatimCoordinates" xlink:type="simple"><named-content content-type="geo-json" specific-use="{&#34;type&#34;:&#34;Point&#34;,&#34;coordinates&#34;:[139.114867,36.055145]}" id="NCID0EPWFK" xlink:type="simple">36.055145°N, 139.114867°E</named-content></named-content>, 06.Nov.2022, T. Nagai leg. (<abbrev xmlns:xlink="http://www.w3.org/1999/xlink" xlink:title="Toshimichi Nagai" id="ABBRID0EUWFK" xlink:type="simple">TNPC</abbrev>); <bold>Chiba Pref</bold>: 1♂, Kamogawa-shi, Kiyosumi, <named-content xmlns:xlink="http://www.w3.org/1999/xlink" content-type="dwc:verbatimCoordinates" xlink:type="simple"><named-content content-type="geo-json" specific-use="{&#34;type&#34;:&#34;Point&#34;,&#34;coordinates&#34;:[140.177250,35.139820]}" id="NCID0E4WFK" xlink:type="simple">35.13982°N, 140.17725°E</named-content></named-content>, 20.Feb.2020, Y. Suzuki leg. (<abbrev xmlns:xlink="http://www.w3.org/1999/xlink" xlink:title="Yuya Suzuki" id="ABBRID0ECXFK" xlink:type="simple">YSPC</abbrev>); <bold>Tokyo Pref.</bold>: 1♀ (holotype), Mt. Kagenobuyama, 20.Dec.1968, E. Shinkai leg. (epigyne dissected and not present in the vial) (<named-content xmlns:xlink="http://www.w3.org/1999/xlink" content-type="dwc:institutional_code" xlink:title="National Museum of Nature and Science, Tsukuba" xlink:href="http://grbio.org/institution/national-museum-nature-and-science" xlink:type="simple">NMST</named-content>-Ar.72); 1♂, 4♀ (topotypes, ~ 3 km Est of the type locality area of the species), Hachioji-shi, Hachioji, trail near the Hachioji castle ruins, 339 m, scree in a narrow valley near a temporary creek, <named-content xmlns:xlink="http://www.w3.org/1999/xlink" content-type="dwc:verbatimCoordinates" xlink:type="simple"><named-content content-type="geo-json" specific-use="{&#34;type&#34;:&#34;Point&#34;,&#34;coordinates&#34;:[139.251750,35.646540]}" id="NCID0EPXFK" xlink:type="simple">35.64654°N, 139.25175°E</named-content></named-content>, 31.May.2021, F. Ballarin leg. (<abbrev xmlns:xlink="http://www.w3.org/1999/xlink" xlink:title="Francesco Ballarin" id="ABBRID0EUXFK" xlink:type="simple">FBPC</abbrev>); 1♂, 1♀, Hachioji-shi, Mt. Jinba, 27.May.1984, H. Ono leg. (NSMT-Ar.13401, identified as <italic><tp:taxon-name><tp:taxon-name-part taxon-name-part-type="genus" reg="Nesticella">N.</tp:taxon-name-part><tp:taxon-name-part taxon-name-part-type="species" reg="brevipes">brevipes</tp:taxon-name-part></tp:taxon-name></italic>); 1♀, Okutama-machi, Kaniwasawa, <named-content xmlns:xlink="http://www.w3.org/1999/xlink" content-type="dwc:verbatimCoordinates" xlink:type="simple"><named-content content-type="geo-json" specific-use="{&#34;type&#34;:&#34;Point&#34;,&#34;coordinates&#34;:[139.073450,35.839060]}" id="NCID0EGYFK" xlink:type="simple">35.83906°N, 139.07345°E</named-content></named-content>, 27.Jun.2020, Y. Suzuki leg. (<abbrev xmlns:xlink="http://www.w3.org/1999/xlink" xlink:title="Yuya Suzuki" id="ABBRID0ELYFK" xlink:type="simple">YSPC</abbrev>); 1♀, Nishitama-gun, Nippara, near Ichiishiyama Shrine, 1015 m, leaf litter in a beech forest, <named-content xmlns:xlink="http://www.w3.org/1999/xlink" content-type="dwc:verbatimCoordinates" xlink:type="simple"><named-content content-type="geo-json" specific-use="{&#34;type&#34;:&#34;Point&#34;,&#34;coordinates&#34;:[139.035130,35.855060]}" id="NCID0ESYFK" xlink:type="simple">35.85506°N, 139.03513°E</named-content></named-content>, 5.May.2022, F. Ballarin leg. (<abbrev xmlns:xlink="http://www.w3.org/1999/xlink" xlink:title="Francesco Ballarin" id="ABBRID0EXYFK" xlink:type="simple">FBPC</abbrev>); <bold>Kanagawa Pref.</bold>: 1♂, Kawasaki-shi, Tama-ku, Ikuta Ryokuchi, 29.Jun.1991, M. Ban leg. (NSMT-Ar.10062, identified as <italic><tp:taxon-name><tp:taxon-name-part taxon-name-part-type="genus" reg="Nesticella">N.</tp:taxon-name-part><tp:taxon-name-part taxon-name-part-type="species" reg="brevipes">brevipes</tp:taxon-name-part></tp:taxon-name></italic>); 1♀, Atsugi-shi, Nanasawa, 17.Apr.1997, M. Ban leg. (NSMT-Ar.10814, identified as <italic><tp:taxon-name><tp:taxon-name-part taxon-name-part-type="genus" reg="Nesticella">N.</tp:taxon-name-part><tp:taxon-name-part taxon-name-part-type="species" reg="brevipes">brevipes</tp:taxon-name-part></tp:taxon-name></italic>); <bold>Fukui Pref.</bold>: 1♀, Onyu-gun, Natashou, Nagatani, 30.Jul.2002, K. Kumada leg. (NSMT-Ar.15214, identified as <italic><tp:taxon-name><tp:taxon-name-part taxon-name-part-type="genus" reg="Nesticella">N.</tp:taxon-name-part><tp:taxon-name-part taxon-name-part-type="species" reg="brevipes">brevipes</tp:taxon-name-part></tp:taxon-name></italic>); <bold>Shizuoka Pref.</bold>: 1♂, 8♀, Tagata-gun, Amagiyugashima-cho, Mt. Ichiyama, 14.Feb.1983, K. Kumada leg. (NSMT-Ar.17762, identified as <italic><tp:taxon-name><tp:taxon-name-part taxon-name-part-type="genus" reg="Nesticella">N.</tp:taxon-name-part><tp:taxon-name-part taxon-name-part-type="species" reg="brevipes">brevipes</tp:taxon-name-part></tp:taxon-name></italic>); 2♀, Kamo-gun, Higashiizu, Mt. Amagi, 18.Oct.1986, A. Tanikawa leg. (<named-content xmlns:xlink="http://www.w3.org/1999/xlink" content-type="dwc:institutional_code" xlink:title="Museum of Nature and Human Activities, Hyogo" xlink:href="http://grbio.org/institution/museum-nature-and-human-activities" xlink:type="simple">MNHAH</named-content>); 2♀, Fujinomiya-shi, Myojoyama Park, 17.Nov.2014, A. Tanikawa leg. (<named-content xmlns:xlink="http://www.w3.org/1999/xlink" content-type="dwc:institutional_code" xlink:title="Museum of Nature and Human Activities, Hyogo" xlink:href="http://grbio.org/institution/museum-nature-and-human-activities" xlink:type="simple">MNHAH</named-content>); 1♀, Fujinomiya-shi, Hitoana, Shin-ana Cave (新穴), long and humid lava cave (temp: 11.7 °C, hum: 95.3%), <named-content xmlns:xlink="http://www.w3.org/1999/xlink" content-type="dwc:verbatimCoordinates" xlink:type="simple"><named-content content-type="geo-json" specific-use="{&#34;type&#34;:&#34;Point&#34;,&#34;coordinates&#34;:[138.594780,35.364060]}" id="NCID0EY1FK" xlink:type="simple">35.36406°N, 138.59478°E</named-content></named-content>, 725 m, 3.Dec.2022, F. Ballarin leg. (<abbrev xmlns:xlink="http://www.w3.org/1999/xlink" xlink:title="Francesco Ballarin" id="ABBRID0E41FK" xlink:type="simple">FBPC</abbrev>); 2♀, Hamamatsu-shi, Tenryu-ku, Ryokukeidai, <named-content xmlns:xlink="http://www.w3.org/1999/xlink" content-type="dwc:verbatimCoordinates" xlink:type="simple"><named-content content-type="geo-json" specific-use="{&#34;type&#34;:&#34;Point&#34;,&#34;coordinates&#34;:[137.794940,34.868010]}" id="NCID0EE2FK" xlink:type="simple">34.86801°N, 137.79494°E</named-content></named-content>, 2–3.Jan.2018, Y. Suzuki leg. (<abbrev xmlns:xlink="http://www.w3.org/1999/xlink" xlink:title="Yuya Suzuki" id="ABBRID0EJ2FK" xlink:type="simple">YSPC</abbrev>); 1♀, Susono-shi, Iwanami, Iwanami Fuketsu Wind Cave (岩波風穴), warm and humid lava cave (temp: 18.9 °C, hum: 99.9%), <named-content xmlns:xlink="http://www.w3.org/1999/xlink" content-type="dwc:verbatimCoordinates" xlink:type="simple"><named-content content-type="geo-json" specific-use="{&#34;type&#34;:&#34;Point&#34;,&#34;coordinates&#34;:[138.920030,35.218350]}" id="NCID0EQ2FK" xlink:type="simple">35.21835°N, 138.92003°E</named-content></named-content>, 255 m, 2.Dec.2022, F. Ballarin leg. (<abbrev xmlns:xlink="http://www.w3.org/1999/xlink" xlink:title="Francesco Ballarin" id="ABBRID0EV2FK" xlink:type="simple">FBPC</abbrev>); <bold>Aichi Pref.</bold>: 1♀, Toyohashi-shi, Suse-cho, near the entrance of Susenoja-ana cave (嵩山蛇穴), <named-content xmlns:xlink="http://www.w3.org/1999/xlink" content-type="dwc:verbatimCoordinates" xlink:type="simple"><named-content content-type="geo-json" specific-use="{&#34;type&#34;:&#34;Point&#34;,&#34;coordinates&#34;:[137.485750,34.796780]}" id="NCID0E52FK" xlink:type="simple">34.79678°N, 137.48575°E</named-content></named-content>, litter of a mixed forest, 29.IX.2019, F. Ballarin leg. (<abbrev xmlns:xlink="http://www.w3.org/1999/xlink" xlink:title="Francesco Ballarin" id="ABBRID0ED3FK" xlink:type="simple">FBPC</abbrev>); <bold>Mie Pref.</bold>: 2♀, Ise-shi, Ujitachi-cho, Naigu, Ise Jingu shrine, 8.Nov.2003, K. Kumada leg. (NSMT-Ar.14059); 1♂, 1♀, Kiya, Koumori-ana (こうもり穴), 27.Sep.–10.Oct.1980, Y. Terumi leg. (<named-content xmlns:xlink="http://www.w3.org/1999/xlink" content-type="dwc:institutional_code" xlink:title="Osaka Museum of Natural History" xlink:href="http://grbio.org/institution/osaka-museum-natural-history" xlink:type="simple">OMNH</named-content>); <bold>Russia: Sakhalin Oblast: Moneron Is.</bold>: 1♂, 1♀, 23.Aug.2001, Y.M. Marusik leg. (<abbrev xmlns:xlink="http://www.w3.org/1999/xlink" xlink:title="Yuri M. Marusik" id="ABBRID0EP3FK" xlink:type="simple">YMPC</abbrev>, identified as <italic><tp:taxon-name><tp:taxon-name-part taxon-name-part-type="genus" reg="Nesticella">N.</tp:taxon-name-part><tp:taxon-name-part taxon-name-part-type="species" reg="brevipes">brevipes</tp:taxon-name-part></tp:taxon-name></italic>).</p></tp:treatment-sec><tp:treatment-sec sec-type="diagnosis" id="SECID0E53FK"><title>Diagnosis.</title><p>This species is closely related to <italic><tp:taxon-name><tp:taxon-name-part taxon-name-part-type="genus" reg="Nesticella">N.</tp:taxon-name-part><tp:taxon-name-part taxon-name-part-type="species" reg="brevipes">brevipes</tp:taxon-name-part></tp:taxon-name></italic> and <italic><tp:taxon-name><tp:taxon-name-part taxon-name-part-type="genus" reg="Nesticella">N.</tp:taxon-name-part><tp:taxon-name-part taxon-name-part-type="species" reg="silvicola">silvicola</tp:taxon-name-part></tp:taxon-name></italic>. But generally larger in size than the latter two species (females 2.31–3.30 vs 1.76–2.50 in <italic><tp:taxon-name><tp:taxon-name-part taxon-name-part-type="genus" reg="Nesticella">N.</tp:taxon-name-part><tp:taxon-name-part taxon-name-part-type="species" reg="brevipes">brevipes</tp:taxon-name-part></tp:taxon-name></italic> and 1.84–1.94 in <italic><tp:taxon-name><tp:taxon-name-part taxon-name-part-type="genus" reg="Nesticella">N.</tp:taxon-name-part><tp:taxon-name-part taxon-name-part-type="species" reg="silvicola">silvicola</tp:taxon-name-part></tp:taxon-name></italic>, see also Fig. <xref ref-type="fig" rid="F17">17A, B</xref>). Male of <italic><tp:taxon-name><tp:taxon-name-part taxon-name-part-type="genus" reg="Nesticella">N.</tp:taxon-name-part><tp:taxon-name-part taxon-name-part-type="species" reg="terrestris">terrestris</tp:taxon-name-part></tp:taxon-name></italic> can be distinguished from male of <italic><tp:taxon-name><tp:taxon-name-part taxon-name-part-type="genus" reg="Nesticella">N.</tp:taxon-name-part><tp:taxon-name-part taxon-name-part-type="species" reg="brevipes">brevipes</tp:taxon-name-part></tp:taxon-name></italic> by the presence of a single, sharper distal process of paracymbium (<abbrev xmlns:xlink="http://www.w3.org/1999/xlink" xlink:title="distal process(es) of paracymbium" id="ABBRID0EK6FK" xlink:type="simple">Di</abbrev>), a stockier radical apophysis ending with a rounded tip (<abbrev xmlns:xlink="http://www.w3.org/1999/xlink" xlink:title="radical apophysis" id="ABBRID0EO6FK" xlink:type="simple">Ra</abbrev>), and a thicker median process of the conductor (<abbrev xmlns:xlink="http://www.w3.org/1999/xlink" xlink:title="median process of conductor" id="ABBRID0ES6FK" xlink:type="simple">Cm</abbrev>) (vs two <abbrev xmlns:xlink="http://www.w3.org/1999/xlink" xlink:title="distal process(es) of paracymbium" id="ABBRID0EW6FK" xlink:type="simple">Di</abbrev>, a sharper <abbrev xmlns:xlink="http://www.w3.org/1999/xlink" xlink:title="radical apophysis" id="ABBRID0E16FK" xlink:type="simple">Ra</abbrev> ending with a pointy tip, and a thinner <abbrev xmlns:xlink="http://www.w3.org/1999/xlink" xlink:title="median process of conductor" id="ABBRID0E56FK" xlink:type="simple">Cm</abbrev> in <italic><tp:taxon-name><tp:taxon-name-part taxon-name-part-type="genus" reg="Nesticella">N.</tp:taxon-name-part><tp:taxon-name-part taxon-name-part-type="species" reg="brevipes">brevipes</tp:taxon-name-part></tp:taxon-name></italic>). (Figs <xref ref-type="fig" rid="F6">6A–D</xref>, <xref ref-type="fig" rid="F7">7E–G</xref> cf. Figs <xref ref-type="fig" rid="F5">5A–D</xref>, <xref ref-type="fig" rid="F7">7A–C</xref>). It can be separated from male of <italic><tp:taxon-name><tp:taxon-name-part taxon-name-part-type="genus" reg="Nesticella">N.</tp:taxon-name-part><tp:taxon-name-part taxon-name-part-type="species" reg="silvicola">silvicola</tp:taxon-name-part></tp:taxon-name></italic> by the sharper distal process of paracymbium (<abbrev xmlns:xlink="http://www.w3.org/1999/xlink" xlink:title="distal process(es) of paracymbium" id="ABBRID0EIBGK" xlink:type="simple">Di</abbrev>), the stockier and rounder radical apophysis (<abbrev xmlns:xlink="http://www.w3.org/1999/xlink" xlink:title="radical apophysis" id="ABBRID0EMBGK" xlink:type="simple">Ra</abbrev>), and by the thinner ventral process II of paracymbium (<abbrev xmlns:xlink="http://www.w3.org/1999/xlink" xlink:title="ventral process(es) of paracymbium" id="ABBRID0EQBGK" xlink:type="simple">Ve</abbrev>-II), (vs stockier <abbrev xmlns:xlink="http://www.w3.org/1999/xlink" xlink:title="distal process(es) of paracymbium" id="ABBRID0EUBGK" xlink:type="simple">Di</abbrev>, sharper <abbrev xmlns:xlink="http://www.w3.org/1999/xlink" xlink:title="radical apophysis" id="ABBRID0EYBGK" xlink:type="simple">Ra</abbrev>, and wider <abbrev xmlns:xlink="http://www.w3.org/1999/xlink" xlink:title="ventral process(es) of paracymbium" id="ABBRID0E3BGK" xlink:type="simple">Ve</abbrev>-II in <italic><tp:taxon-name><tp:taxon-name-part taxon-name-part-type="genus" reg="Nesticella">N.</tp:taxon-name-part><tp:taxon-name-part taxon-name-part-type="species" reg="silvicola">silvicola</tp:taxon-name-part></tp:taxon-name></italic>). (Figs <xref ref-type="fig" rid="F6">6A–D</xref>, <xref ref-type="fig" rid="F7">7E–G</xref> cf. Figs <xref ref-type="fig" rid="F8">8A–D</xref>, <xref ref-type="fig" rid="F10">10A–C</xref>). In addition, the origin of the embolus I from the radix is located in a different position than in the other two species (6:00 o’clock in <italic><tp:taxon-name><tp:taxon-name-part taxon-name-part-type="genus" reg="Nesticella">N.</tp:taxon-name-part><tp:taxon-name-part taxon-name-part-type="species" reg="terrestris">terrestris</tp:taxon-name-part></tp:taxon-name></italic> vs 4:30 o’clock in <italic><tp:taxon-name><tp:taxon-name-part taxon-name-part-type="genus" reg="Nesticella">N.</tp:taxon-name-part><tp:taxon-name-part taxon-name-part-type="species" reg="brevipes">brevipes</tp:taxon-name-part></tp:taxon-name></italic> and <italic><tp:taxon-name><tp:taxon-name-part taxon-name-part-type="genus" reg="Nesticella">N.</tp:taxon-name-part><tp:taxon-name-part taxon-name-part-type="species" reg="silvicola">silvicola</tp:taxon-name-part></tp:taxon-name></italic>) (Figs <xref ref-type="fig" rid="F6">6A</xref>, <xref ref-type="fig" rid="F7">7E</xref> cf. Figs <xref ref-type="fig" rid="F5">5A</xref>, <xref ref-type="fig" rid="F7">7A</xref>, <xref ref-type="fig" rid="F8">8A</xref>, <xref ref-type="fig" rid="F10">10A</xref>).</p><fig id="F9" position="float" orientation="portrait"><object-id xmlns:xlink="http://www.w3.org/1999/xlink" content-type="doi" xlink:type="simple">10.3897/zookeys.1174.101251.figure9</object-id><object-id xmlns:xlink="http://www.w3.org/1999/xlink" content-type="arpha" xlink:type="simple">AEE42FD5-F9B1-5EF2-BFFA-A630F0DBEDF5</object-id><label>Figure 9.</label><caption><p><italic><tp:taxon-name><tp:taxon-name-part taxon-name-part-type="genus" reg="Nesticella">Nesticella</tp:taxon-name-part><tp:taxon-name-part taxon-name-part-type="species" reg="insulana">insulana</tp:taxon-name-part></tp:taxon-name></italic> sp. nov. <bold>A</bold> male palp (holotype), ventral view <bold>B</bold> same, retrolateral view <bold>C</bold> same, ventro-prolateral view <bold>D</bold> same, dorsal view <bold>E</bold> female epigyne (one of the paratypes), ventral view <bold>F</bold> same, from shape variation <bold>G</bold> vulva, dorsal view <bold>H</bold> habitus of male <bold>I</bold> habitus of female <bold>J</bold> cephalic area of female, frontal view. Abbreviations: <abbrev xmlns:xlink="http://www.w3.org/1999/xlink" xlink:title="copulatory duct" id="ABBRID0E2FGK" xlink:type="simple">Cd</abbrev> – copulatory duct; <abbrev xmlns:xlink="http://www.w3.org/1999/xlink" xlink:title="copulatory opening" id="ABBRID0E6FGK" xlink:type="simple">Co</abbrev> – copulatory opening; <abbrev xmlns:xlink="http://www.w3.org/1999/xlink" xlink:title="insemination duct" id="ABBRID0EDGGK" xlink:type="simple">Id</abbrev> – insemination duct; S – spermatheca; <abbrev xmlns:xlink="http://www.w3.org/1999/xlink" xlink:title="scapus" id="ABBRID0EHGGK" xlink:type="simple">Sc</abbrev> – scapus. Scale bars: 0.2 mm (<bold>A–G, J</bold>); 1.0 mm (<bold>H, I</bold>).</p></caption><graphic xmlns:xlink="http://www.w3.org/1999/xlink" xlink:href="zookeys-1174-219_article-101251__-g009.jpg" position="float" orientation="portrait" xlink:type="simple" id="oo_891293.jpg"><uri content-type="original_file" xlink:type="simple">https://binary.pensoft.net/fig/891293</uri></graphic></fig><fig id="F10" position="float" orientation="portrait"><object-id xmlns:xlink="http://www.w3.org/1999/xlink" content-type="doi" xlink:type="simple">10.3897/zookeys.1174.101251.figure10</object-id><object-id xmlns:xlink="http://www.w3.org/1999/xlink" content-type="arpha" xlink:type="simple">9B266BC5-5F69-50BE-878A-B28C85E463B4</object-id><label>Figure 10.</label><caption><p>Genitalia of <italic><tp:taxon-name><tp:taxon-name-part taxon-name-part-type="genus" reg="Nesticella">Nesticella</tp:taxon-name-part><tp:taxon-name-part taxon-name-part-type="species" reg="silvicola">silvicola</tp:taxon-name-part></tp:taxon-name></italic> sp. nov. and <italic><tp:taxon-name><tp:taxon-name-part taxon-name-part-type="genus" reg="Nesticella">N.</tp:taxon-name-part><tp:taxon-name-part taxon-name-part-type="species" reg="insulana">insulana</tp:taxon-name-part></tp:taxon-name></italic> sp. nov. <bold>A</bold> male palp of <italic><tp:taxon-name><tp:taxon-name-part taxon-name-part-type="genus" reg="Nesticella">N.</tp:taxon-name-part><tp:taxon-name-part taxon-name-part-type="species" reg="silvicola">silvicola</tp:taxon-name-part></tp:taxon-name></italic> sp. nov., ventral view <bold>B</bold> same, retrolateral view <bold>C</bold> detail or paracymbium, dorsal view <bold>E</bold> female epigyne, ventral view <bold>E</bold> male palp of <italic><tp:taxon-name><tp:taxon-name-part taxon-name-part-type="genus" reg="Nesticella">N.</tp:taxon-name-part><tp:taxon-name-part taxon-name-part-type="species" reg="insulana">insulana</tp:taxon-name-part></tp:taxon-name></italic> sp. nov., ventral view <bold>F</bold> same, retrolateral view <bold>C</bold> detail or paracymbium, dorsal view <bold>H</bold> female epigyne, ventral view. Abbreviations: <abbrev xmlns:xlink="http://www.w3.org/1999/xlink" xlink:title="lobe of conductor" id="ABBRID0EYIGK" xlink:type="simple">Cl</abbrev> – lobe of conductor; <abbrev xmlns:xlink="http://www.w3.org/1999/xlink" xlink:title="median process of conductor" id="ABBRID0E3IGK" xlink:type="simple">Cm</abbrev> – median process of conductor; <abbrev xmlns:xlink="http://www.w3.org/1999/xlink" xlink:title="copulatory opening" id="ABBRID0EAJGK" xlink:type="simple">Co</abbrev> – copulatory opening; <abbrev xmlns:xlink="http://www.w3.org/1999/xlink" xlink:title="prolateral process of conductor" id="ABBRID0EEJGK" xlink:type="simple">Cp</abbrev> – prolateral process of conductor; <abbrev xmlns:xlink="http://www.w3.org/1999/xlink" xlink:title="retrolateral process of conductor" id="ABBRID0EIJGK" xlink:type="simple">Cr</abbrev> – retrolateral process of conductor; <abbrev xmlns:xlink="http://www.w3.org/1999/xlink" xlink:title="distal process(es) of paracymbium" id="ABBRID0EMJGK" xlink:type="simple">Di</abbrev> I–II – distal process(es) I and II of paracymbium; <abbrev xmlns:xlink="http://www.w3.org/1999/xlink" xlink:title="dorsal process of paracymbium" id="ABBRID0EQJGK" xlink:type="simple">Do</abbrev> – dorsal process of paracymbium; E – embolus; P – paracymbium; <abbrev xmlns:xlink="http://www.w3.org/1999/xlink" xlink:title="radical apophysis" id="ABBRID0EUJGK" xlink:type="simple">Ra</abbrev> – radical apophysis; <abbrev xmlns:xlink="http://www.w3.org/1999/xlink" xlink:title="radix" id="ABBRID0EYJGK" xlink:type="simple">Rx</abbrev> – radix; S – spermatheca; <abbrev xmlns:xlink="http://www.w3.org/1999/xlink" xlink:title="scapus" id="ABBRID0E3JGK" xlink:type="simple">Sc</abbrev> – scapus; <abbrev xmlns:xlink="http://www.w3.org/1999/xlink" xlink:title="sperm duct" id="ABBRID0EAKGK" xlink:type="simple">Sd</abbrev> – sperm duct; <abbrev xmlns:xlink="http://www.w3.org/1999/xlink" xlink:title="subtegulum" id="ABBRID0EEKGK" xlink:type="simple">St</abbrev> – subtegulum; <abbrev xmlns:xlink="http://www.w3.org/1999/xlink" xlink:title="tegulum" id="ABBRID0EIKGK" xlink:type="simple">Te</abbrev> – tegulum; <abbrev xmlns:xlink="http://www.w3.org/1999/xlink" xlink:title="ventral process(es) of paracymbium" id="ABBRID0EMKGK" xlink:type="simple">Ve</abbrev> I–II – ventral processes I and II of paracymbium. Scale bars: 0.2 mm.</p></caption><graphic xmlns:xlink="http://www.w3.org/1999/xlink" xlink:href="zookeys-1174-219_article-101251__-g010.jpg" position="float" orientation="portrait" xlink:type="simple" id="oo_891294.jpg"><uri content-type="original_file" xlink:type="simple">https://binary.pensoft.net/fig/891294</uri></graphic></fig><p>Female of <italic><tp:taxon-name><tp:taxon-name-part taxon-name-part-type="genus" reg="Nesticella">N.</tp:taxon-name-part><tp:taxon-name-part taxon-name-part-type="species" reg="terrestris">terrestris</tp:taxon-name-part></tp:taxon-name></italic> can be separated from female of <italic><tp:taxon-name><tp:taxon-name-part taxon-name-part-type="genus" reg="Nesticella">N.</tp:taxon-name-part><tp:taxon-name-part taxon-name-part-type="species" reg="brevipes">brevipes</tp:taxon-name-part></tp:taxon-name></italic> by the thicker and more squared scapus ~ 1.5–2× longer than wide and having a flat posterior margin (vs a slimmer scapus approximately as long as wide, with a rounded posterior margin in <italic><tp:taxon-name><tp:taxon-name-part taxon-name-part-type="genus" reg="Nesticella">N.</tp:taxon-name-part><tp:taxon-name-part taxon-name-part-type="species" reg="brevipes">brevipes</tp:taxon-name-part></tp:taxon-name></italic>) (Figs <xref ref-type="fig" rid="F6">6E, F</xref>, <xref ref-type="fig" rid="F7">7H</xref> cf. Figs <xref ref-type="fig" rid="F5">5E, F</xref>, <xref ref-type="fig" rid="F7">7D</xref>). In addition, <italic><tp:taxon-name><tp:taxon-name-part taxon-name-part-type="genus" reg="Nesticella">N.</tp:taxon-name-part><tp:taxon-name-part taxon-name-part-type="species" reg="terrestris">terrestris</tp:taxon-name-part></tp:taxon-name></italic> shows spermathecae (S) which diameter is approximately as wide as the copulatory ducts (vs S wider than copulatory ducts in <italic><tp:taxon-name><tp:taxon-name-part taxon-name-part-type="genus" reg="Nesticella">N.</tp:taxon-name-part><tp:taxon-name-part taxon-name-part-type="species" reg="brevipes">brevipes</tp:taxon-name-part></tp:taxon-name></italic>) and straight internal ducts with a regular trend and few visible coils (vs ducts with a more irregular trend and more visible coils in <italic><tp:taxon-name><tp:taxon-name-part taxon-name-part-type="genus" reg="Nesticella">N.</tp:taxon-name-part><tp:taxon-name-part taxon-name-part-type="species" reg="brevipes">brevipes</tp:taxon-name-part></tp:taxon-name></italic>). (Fig. <xref ref-type="fig" rid="F6">6E–G</xref> cf. Fig. <xref ref-type="fig" rid="F5">5E–G</xref>). Female of <italic><tp:taxon-name><tp:taxon-name-part taxon-name-part-type="genus" reg="Nesticella">N.</tp:taxon-name-part><tp:taxon-name-part taxon-name-part-type="species" reg="terrestris">terrestris</tp:taxon-name-part></tp:taxon-name></italic> can be separated from female of <italic><tp:taxon-name><tp:taxon-name-part taxon-name-part-type="genus" reg="Nesticella">N.</tp:taxon-name-part><tp:taxon-name-part taxon-name-part-type="species" reg="silvicola">silvicola</tp:taxon-name-part></tp:taxon-name></italic> by the more lobated scapus (<abbrev xmlns:xlink="http://www.w3.org/1999/xlink" xlink:title="scapus" id="ABBRID0EHOGK" xlink:type="simple">Sc</abbrev>) with rounder lateral margins and straight internal ducts (vs more squared lateral margins and strongly bent internal ducts in <italic><tp:taxon-name><tp:taxon-name-part taxon-name-part-type="genus" reg="Nesticella">N.</tp:taxon-name-part><tp:taxon-name-part taxon-name-part-type="species" reg="silvicola">silvicola</tp:taxon-name-part></tp:taxon-name></italic>) (Figs <xref ref-type="fig" rid="F6">6E–G</xref>, <xref ref-type="fig" rid="F7">7H</xref> cf. Figs <xref ref-type="fig" rid="F8">8E–G</xref>, <xref ref-type="fig" rid="F10">10D</xref>).</p></tp:treatment-sec><tp:treatment-sec sec-type="description" id="SECID0EGPGK"><title>Description of male</title><p><bold>(one of the topotypes).</bold> Habitus as in Fig. <xref ref-type="fig" rid="F6">6H</xref>. Total length 2.54. Prosoma 1.22 long, 1.18 wide. Carapace rounded, uniformly yellowish with borders and central area slightly darker. Cervical groove and fovea distinct. Eyes well developed. Eyes measurements: <abbrev xmlns:xlink="http://www.w3.org/1999/xlink" xlink:title="anterior median eyes" id="ABBRID0ESPGK" xlink:type="simple">AME</abbrev> = 0.06, <abbrev xmlns:xlink="http://www.w3.org/1999/xlink" xlink:title="anterior lateral eyes" id="ABBRID0EWPGK" xlink:type="simple">ALE</abbrev> = 0.09, <abbrev xmlns:xlink="http://www.w3.org/1999/xlink" xlink:title="posterior median eyes" id="ABBRID0E1PGK" xlink:type="simple">PME</abbrev> = 0.09, <abbrev xmlns:xlink="http://www.w3.org/1999/xlink" xlink:title="posterior lateral eyes" id="ABBRID0E5PGK" xlink:type="simple">PLE</abbrev> = 0.09, <abbrev xmlns:xlink="http://www.w3.org/1999/xlink" xlink:title="anterior median eyes" id="ABBRID0ECQGK" xlink:type="simple">AME</abbrev>–<abbrev xmlns:xlink="http://www.w3.org/1999/xlink" xlink:title="anterior lateral eyes" id="ABBRID0EGQGK" xlink:type="simple">ALE</abbrev> = 0.06, <abbrev xmlns:xlink="http://www.w3.org/1999/xlink" xlink:title="anterior lateral eyes" id="ABBRID0EKQGK" xlink:type="simple">ALE</abbrev>–<abbrev xmlns:xlink="http://www.w3.org/1999/xlink" xlink:title="posterior lateral eyes" id="ABBRID0EOQGK" xlink:type="simple">PLE</abbrev> = 0.01. Chelicerae, labium, maxillae, and sternum of the same color as carapace. Legs yellowish with darker annulation on femur, patella, and tibia. Legs measurements as follows: I 7.07 (2.03, 0.47, 1.99, 1.77, 0.81), II 5.56 (1.64, 0.47, 1.41, 1.31, 0.73), III 4.55 (1.39, 0.41, 1.09, 1.07, 0.59), IV 6.12 (1.89, 0.47, 1.61, 1.48, 0.67). Opisthosoma greyish with large black marks on dorsal and lateral sides.</p><p>Male palp as in Figs <xref ref-type="fig" rid="F6">6A–D</xref>, <xref ref-type="fig" rid="F7">7E–G</xref>. Cymbium relatively short, covered with sparse setae, several thicker setae on distal-prolateral margin (Fig. <xref ref-type="fig" rid="F6">6D</xref>). Paracymbium with a single distal process (<abbrev xmlns:xlink="http://www.w3.org/1999/xlink" xlink:title="distal process(es) of paracymbium" id="ABBRID0EARGK" xlink:type="simple">Di</abbrev>), two ventral processes (<abbrev xmlns:xlink="http://www.w3.org/1999/xlink" xlink:title="ventral process(es) of paracymbium" id="ABBRID0EERGK" xlink:type="simple">Ve</abbrev>-I–II), and a dorsal apophysis (<abbrev xmlns:xlink="http://www.w3.org/1999/xlink" xlink:title="dorsal process of paracymbium" id="ABBRID0EIRGK" xlink:type="simple">Do</abbrev>): distal process (<abbrev xmlns:xlink="http://www.w3.org/1999/xlink" xlink:title="distal process(es) of paracymbium" id="ABBRID0EMRGK" xlink:type="simple">Di</abbrev>) thick, hook-like when observed laterally, with a sharp tip headed ventrally and retrolaterally; ventral process I (<abbrev xmlns:xlink="http://www.w3.org/1999/xlink" xlink:title="ventral process(es) of paracymbium" id="ABBRID0EQRGK" xlink:type="simple">Ve</abbrev>-I) stocky and blunt, headed internally; ventral process II (<abbrev xmlns:xlink="http://www.w3.org/1999/xlink" xlink:title="ventral process(es) of paracymbium" id="ABBRID0EURGK" xlink:type="simple">Ve</abbrev>-II) long, headed internally; dorsal apophysis (<abbrev xmlns:xlink="http://www.w3.org/1999/xlink" xlink:title="dorsal process of paracymbium" id="ABBRID0EYRGK" xlink:type="simple">Do</abbrev>) lobated, wide and flat (Figs <xref ref-type="fig" rid="F6">6A–D</xref>, <xref ref-type="fig" rid="F7">7E–G</xref>). Embolus (E) long and filiform, origin of embolus positioned ~ 6:00 o’clock on radix (<abbrev xmlns:xlink="http://www.w3.org/1999/xlink" xlink:title="radix" id="ABBRID0EESGK" xlink:type="simple">Rx</abbrev>). Radical apophysis (<abbrev xmlns:xlink="http://www.w3.org/1999/xlink" xlink:title="radical apophysis" id="ABBRID0EISGK" xlink:type="simple">Ra</abbrev>) strongly sclerotized, triangular, ending with a rounded tip. Conductor with 3 distinct processes (<abbrev xmlns:xlink="http://www.w3.org/1999/xlink" xlink:title="prolateral process of conductor" id="ABBRID0EMSGK" xlink:type="simple">Cp</abbrev>, <abbrev xmlns:xlink="http://www.w3.org/1999/xlink" xlink:title="retrolateral process of conductor" id="ABBRID0EQSGK" xlink:type="simple">Cr</abbrev>, <abbrev xmlns:xlink="http://www.w3.org/1999/xlink" xlink:title="median process of conductor" id="ABBRID0EUSGK" xlink:type="simple">Cm</abbrev>) and a half-transparent distal lobe (<abbrev xmlns:xlink="http://www.w3.org/1999/xlink" xlink:title="lobe of conductor" id="ABBRID0EYSGK" xlink:type="simple">Cl</abbrev>). Prolateral process of the conductor (<abbrev xmlns:xlink="http://www.w3.org/1999/xlink" xlink:title="prolateral process of conductor" id="ABBRID0E3SGK" xlink:type="simple">Cp</abbrev>) flat, ribbon-like and headed counterclockwise, wrapped around embolus. Retrolateral process of conductor (<abbrev xmlns:xlink="http://www.w3.org/1999/xlink" xlink:title="retrolateral process of conductor" id="ABBRID0EATGK" xlink:type="simple">Cr</abbrev>) wide and thick, curved inside. Median process of conductor (<abbrev xmlns:xlink="http://www.w3.org/1999/xlink" xlink:title="median process of conductor" id="ABBRID0EETGK" xlink:type="simple">Cm</abbrev>) thick and strongly sclerotized, spine-like, ending sharp, with a ribbon-like lobe wrapped around its prolateral side. (Figs <xref ref-type="fig" rid="F6">6A–C</xref>, <xref ref-type="fig" rid="F7">7E, F</xref>).</p></tp:treatment-sec><tp:treatment-sec sec-type="redescription" id="SECID0EQTGK"><title>Redescription of female</title><p><bold>(one of the topotypes).</bold> Habitus as in Fig. <xref ref-type="fig" rid="F6">6I</xref>, <xref ref-type="fig" rid="F15">15B</xref>. Total length 2.95. Prosoma 1.55 long, 1.16 wide. Cephalic area as in Fig. <xref ref-type="fig" rid="F6">6J</xref>. Carapace piriform. Eyes measurements: <abbrev xmlns:xlink="http://www.w3.org/1999/xlink" xlink:title="anterior median eyes" id="ABBRID0EEUGK" xlink:type="simple">AME</abbrev> = 0.06, <abbrev xmlns:xlink="http://www.w3.org/1999/xlink" xlink:title="anterior lateral eyes" id="ABBRID0EIUGK" xlink:type="simple">ALE</abbrev> = 0.09, <abbrev xmlns:xlink="http://www.w3.org/1999/xlink" xlink:title="posterior median eyes" id="ABBRID0EMUGK" xlink:type="simple">PME</abbrev> = 0.09, <abbrev xmlns:xlink="http://www.w3.org/1999/xlink" xlink:title="posterior lateral eyes" id="ABBRID0EQUGK" xlink:type="simple">PLE</abbrev> = 0.09, <abbrev xmlns:xlink="http://www.w3.org/1999/xlink" xlink:title="anterior median eyes" id="ABBRID0EUUGK" xlink:type="simple">AME</abbrev>–<abbrev xmlns:xlink="http://www.w3.org/1999/xlink" xlink:title="anterior lateral eyes" id="ABBRID0EYUGK" xlink:type="simple">ALE</abbrev> = 0.07, <abbrev xmlns:xlink="http://www.w3.org/1999/xlink" xlink:title="anterior lateral eyes" id="ABBRID0E3UGK" xlink:type="simple">ALE</abbrev>–<abbrev xmlns:xlink="http://www.w3.org/1999/xlink" xlink:title="posterior lateral eyes" id="ABBRID0EAVGK" xlink:type="simple">PLE</abbrev> = 0.00. Coloration and other details as in male. Legs measurements as follows: I 7.85 (2.32, 0.61, 2.13, 1.91, 0.88), II 6.01 (1.79, 0.53, 1.52, 1.41, 0.76), III 4.72 (1.46, 0.44, 1.04, 1.11, 0.67), IV 6.65 (2.19, 0.53, 1.72, 1.47, 0.74). Epigyne and vulva as in Figs <xref ref-type="fig" rid="F6">6E–G</xref>, <xref ref-type="fig" rid="F7">7H</xref>. Scapus (<abbrev xmlns:xlink="http://www.w3.org/1999/xlink" xlink:title="scapus" id="ABBRID0EMVGK" xlink:type="simple">Sc</abbrev>) short and stumpy, rectangular, laterally elongated, ~ 1.5–2.0× wider than long, ending with a flat or slightly curved posterior margin (Figs <xref ref-type="fig" rid="F6">6E, F</xref>, <xref ref-type="fig" rid="F7">7H</xref>). Copulatory opening (<abbrev xmlns:xlink="http://www.w3.org/1999/xlink" xlink:title="copulatory opening" id="ABBRID0EYVGK" xlink:type="simple">Co</abbrev>) at the inner-lateral sides of scapus. Internal ducts slightly visible through the transparent tegument, V shaped. Copulatory ducts (<abbrev xmlns:xlink="http://www.w3.org/1999/xlink" xlink:title="copulatory duct" id="ABBRID0E3VGK" xlink:type="simple">Cd</abbrev>) short, straight, and thick, strongly diverging from each other. Insemination ducts thin, coiled around the <abbrev xmlns:xlink="http://www.w3.org/1999/xlink" xlink:title="copulatory duct" id="ABBRID0EAWGK" xlink:type="simple">Cd</abbrev>. Spermathecae (S) small and rounded, separated from each other by ~ 2–2.5× their diameter (Fig. <xref ref-type="fig" rid="F6">6G</xref>).</p></tp:treatment-sec><tp:treatment-sec sec-type="description" id="SECID0EIWGK"><title>Size variation.</title><p>Male (based on 5 specimens): total length: 2.01–2.54, prosoma length: 1.05–1.25, prosoma width: 0.95–1.18. Female (based on 15 specimens): total length: 2.31–3.30, prosoma length: 1.03–1.45, prosoma width: 0.94–1.21.</p></tp:treatment-sec><tp:treatment-sec sec-type="distribution" id="SECID0ENWGK"><title>Distribution.</title><p>Japan (Hokkaido, central-eastern Honshu, western Honshu?), Russian Far East (Sakhalin and Kuril Is.), Korea? (Fig. <xref ref-type="fig" rid="F16">16A</xref>). The presence of this species in western Honshu and Korea needs confirmation. See also “remarks on misidentification” for additional notes on the distribution of <italic><tp:taxon-name><tp:taxon-name-part taxon-name-part-type="genus" reg="Nesticella">N.</tp:taxon-name-part><tp:taxon-name-part taxon-name-part-type="species" reg="terrestris">terrestris</tp:taxon-name-part></tp:taxon-name></italic>.</p></tp:treatment-sec><tp:treatment-sec sec-type="habitat" id="SECID0ECXGK"><title>Habitat and ecology.</title><p><italic><tp:taxon-name><tp:taxon-name-part taxon-name-part-type="genus" reg="Nesticella">Nesticella</tp:taxon-name-part><tp:taxon-name-part taxon-name-part-type="species" reg="terrestris">terrestris</tp:taxon-name-part></tp:taxon-name></italic> is found in humid and shadowed habitats, including forest leaf litter, under rotten logs and stones, vegetated cliffs, screes, and caves, both limestone and lava caves. This species builds simple scaffold webs in empty spaces among leaf litter and in rock recesses.</p></tp:treatment-sec><tp:treatment-sec sec-type="remarks" id="SECID0ETXGK"><title>Remarks on intraspecific variation.</title><p>This species shows some degree of variation in size and in the shape of the epigyne, different individuals having a slightly wider or slightly narrower scapus. The posterior margin is usually straight but it might be also slightly concave or slightly convex depending by the individuals. Specimens from the Kansai area seem to have a general smaller size and a scapus proportionally narrower than those of other populations.</p></tp:treatment-sec><tp:treatment-sec sec-type="remarks" id="SECID0EYXGK"><title>Remarks on misidentifications.</title><p><italic><tp:taxon-name><tp:taxon-name-part taxon-name-part-type="genus" reg="Nesticella">Nesticella</tp:taxon-name-part><tp:taxon-name-part taxon-name-part-type="species" reg="terrestris">terrestris</tp:taxon-name-part></tp:taxon-name></italic> was originally described by <xref ref-type="bibr" rid="B57">Yaginuma (1970</xref>: p. 387, 390, 391, figs 3–5) on the basis of a female collected from the Tokyo area. The author misidentified the male describing a male of <italic><tp:taxon-name><tp:taxon-name-part taxon-name-part-type="genus" reg="Howaia">H.</tp:taxon-name-part><tp:taxon-name-part taxon-name-part-type="species" reg="mogera">mogera</tp:taxon-name-part></tp:taxon-name></italic> as a paratype of <italic><tp:taxon-name><tp:taxon-name-part taxon-name-part-type="genus" reg="Nesticella">N.</tp:taxon-name-part><tp:taxon-name-part taxon-name-part-type="species" reg="terrestris">terrestris</tp:taxon-name-part></tp:taxon-name></italic> (<xref ref-type="bibr" rid="B57">Yaginuma 1970</xref>: p. 387, 391, fig. 8). An additional male from Gifu was also wrongly identified as <italic><tp:taxon-name><tp:taxon-name-part taxon-name-part-type="genus" reg="Nesticella">N.</tp:taxon-name-part><tp:taxon-name-part taxon-name-part-type="species" reg="brevipes">brevipes</tp:taxon-name-part></tp:taxon-name></italic> and illustrated but not described (<xref ref-type="bibr" rid="B57">Yaginuma 1970</xref>: p. 387, fig. 9). The other records reported in the same work are probably a mix of the three species (<xref ref-type="bibr" rid="B57">Yaginuma 1970</xref>: p. 392). <italic><tp:taxon-name><tp:taxon-name-part taxon-name-part-type="genus" reg="Nesticella">Nesticella</tp:taxon-name-part><tp:taxon-name-part taxon-name-part-type="species" reg="terrestris">terrestris</tp:taxon-name-part></tp:taxon-name></italic> was subsequently synonymized with <italic><tp:taxon-name><tp:taxon-name-part taxon-name-part-type="genus" reg="Nesticella">N.</tp:taxon-name-part><tp:taxon-name-part taxon-name-part-type="species" reg="brevipes">brevipes</tp:taxon-name-part></tp:taxon-name></italic> by Yaginuma himself (1972: p. 619–621) believing that the differences in the shape of male palp and epigyne were part of the intraspecific variability of the species. Both the morphological and molecular results illustrated in our study clearly show that <italic><tp:taxon-name><tp:taxon-name-part taxon-name-part-type="genus" reg="Nesticella">N.</tp:taxon-name-part><tp:taxon-name-part taxon-name-part-type="species" reg="terrestris">terrestris</tp:taxon-name-part></tp:taxon-name></italic> and <italic><tp:taxon-name><tp:taxon-name-part taxon-name-part-type="genus" reg="Nesticella">N.</tp:taxon-name-part><tp:taxon-name-part taxon-name-part-type="species" reg="brevipes">brevipes</tp:taxon-name-part></tp:taxon-name></italic> are in fact two distinct species. Based on these conclusions the resurrection of <italic><tp:taxon-name><tp:taxon-name-part taxon-name-part-type="genus" reg="Nesticella">N.</tp:taxon-name-part><tp:taxon-name-part taxon-name-part-type="species" reg="terrestris">terrestris</tp:taxon-name-part></tp:taxon-name></italic> as a valid species is herein proposed. Accordingly, we describe and illustrate for the first time the male of <italic><tp:taxon-name><tp:taxon-name-part taxon-name-part-type="genus" reg="Nesticella">N.</tp:taxon-name-part><tp:taxon-name-part taxon-name-part-type="species" reg="terrestris">terrestris</tp:taxon-name-part></tp:taxon-name></italic> based on specimens collected from the type locality of the species. Due to the synonymization of <italic><tp:taxon-name><tp:taxon-name-part taxon-name-part-type="genus" reg="Nesticella">N.</tp:taxon-name-part><tp:taxon-name-part taxon-name-part-type="species" reg="terrestris">terrestris</tp:taxon-name-part></tp:taxon-name></italic> with <italic><tp:taxon-name><tp:taxon-name-part taxon-name-part-type="genus" reg="Nesticella">N.</tp:taxon-name-part><tp:taxon-name-part taxon-name-part-type="species" reg="brevipes">brevipes</tp:taxon-name-part></tp:taxon-name></italic> the published records of these two species are currently mixed. In this study we considered only the records that we could directly confirm on the basis of published drawings or checked samples. Based on our material all records from central and eastern Honshu up to Hokkaido refer to <italic><tp:taxon-name><tp:taxon-name-part taxon-name-part-type="genus" reg="Nesticella">N.</tp:taxon-name-part><tp:taxon-name-part taxon-name-part-type="species" reg="terrestris">terrestris</tp:taxon-name-part></tp:taxon-name></italic>, while <italic><tp:taxon-name><tp:taxon-name-part taxon-name-part-type="genus" reg="Nesticella">N.</tp:taxon-name-part><tp:taxon-name-part taxon-name-part-type="species" reg="brevipes">brevipes</tp:taxon-name-part></tp:taxon-name></italic> can be found in the islands of Honshu, Kyushu, and part of the Kansai area. (Fig. <xref ref-type="fig" rid="F16">16A</xref>). Due to the lack of specimens from western Kansai and Chugoku areas we cannot confirm the presence of <italic><tp:taxon-name><tp:taxon-name-part taxon-name-part-type="genus" reg="Nesticella">N.</tp:taxon-name-part><tp:taxon-name-part taxon-name-part-type="species" reg="terrestris">terrestris</tp:taxon-name-part></tp:taxon-name></italic> in western Honshu although it seems plausible. Specimens of <italic><tp:taxon-name><tp:taxon-name-part taxon-name-part-type="genus" reg="Nesticella">N.</tp:taxon-name-part><tp:taxon-name-part taxon-name-part-type="species" reg="brevipes">brevipes</tp:taxon-name-part></tp:taxon-name></italic> from Kuril Is. (<xref ref-type="bibr" rid="B30">Marusik and Crawford 2006</xref>) were checked by us and confirmed as <italic><tp:taxon-name><tp:taxon-name-part taxon-name-part-type="genus" reg="Nesticella">N.</tp:taxon-name-part><tp:taxon-name-part taxon-name-part-type="species" reg="terrestris">terrestris</tp:taxon-name-part></tp:taxon-name></italic>. The illustrated specimens of <italic><tp:taxon-name><tp:taxon-name-part taxon-name-part-type="genus" reg="Nesticella">N.</tp:taxon-name-part><tp:taxon-name-part taxon-name-part-type="species" reg="brevipes">brevipes</tp:taxon-name-part></tp:taxon-name></italic> from Korea (e.g., <xref ref-type="bibr" rid="B22">Kim and Lee 2018</xref>, fig. 11a–c) show close similarities with the palp and epigyne of <italic><tp:taxon-name><tp:taxon-name-part taxon-name-part-type="genus" reg="Nesticella">N.</tp:taxon-name-part><tp:taxon-name-part taxon-name-part-type="species" reg="terrestris">terrestris</tp:taxon-name-part></tp:taxon-name></italic> rather than <italic><tp:taxon-name><tp:taxon-name-part taxon-name-part-type="genus" reg="Nesticella">N.</tp:taxon-name-part><tp:taxon-name-part taxon-name-part-type="species" reg="brevipes">brevipes</tp:taxon-name-part></tp:taxon-name></italic> and possibly refer to the this or another closely related species (cf. Figs <xref ref-type="fig" rid="F5">5A–G</xref>, <xref ref-type="fig" rid="F7">7A–D</xref> vs Figs <xref ref-type="fig" rid="F6">6A–G</xref>, <xref ref-type="fig" rid="F7">7E–H</xref> vs <xref ref-type="bibr" rid="B22">Kim and Lee 2018</xref>: fig. 11A–C). The presence of <italic><tp:taxon-name><tp:taxon-name-part taxon-name-part-type="genus" reg="Nesticella">N.</tp:taxon-name-part><tp:taxon-name-part taxon-name-part-type="species" reg="terrestris">terrestris</tp:taxon-name-part></tp:taxon-name></italic> in Korea needs to be properly verified directly examining the specimens.</p><fig id="F11" position="float" orientation="portrait"><object-id xmlns:xlink="http://www.w3.org/1999/xlink" content-type="doi" xlink:type="simple">10.3897/zookeys.1174.101251.figure11</object-id><object-id xmlns:xlink="http://www.w3.org/1999/xlink" content-type="arpha" xlink:type="simple">7AC84F03-75CA-5838-90B8-8B0CC5803874</object-id><label>Figure 11.</label><caption><p><italic><tp:taxon-name><tp:taxon-name-part taxon-name-part-type="genus" reg="Nesticella">Nesticella</tp:taxon-name-part><tp:taxon-name-part taxon-name-part-type="species" reg="occulta">occulta</tp:taxon-name-part></tp:taxon-name></italic> sp. nov. <bold>A</bold> habitus of female (holotype) <bold>B</bold> cephalic area of female, frontal view <bold>C</bold> female epigyne, ventral view <bold>D</bold> same, shape variation <bold>E</bold> vulva, dorsal view. Abbreviations: <abbrev xmlns:xlink="http://www.w3.org/1999/xlink" xlink:title="copulatory duct" id="ABBRID0ESBHK" xlink:type="simple">Cd</abbrev> – copulatory duct; <abbrev xmlns:xlink="http://www.w3.org/1999/xlink" xlink:title="copulatory opening" id="ABBRID0EWBHK" xlink:type="simple">Co</abbrev> – copulatory opening; <abbrev xmlns:xlink="http://www.w3.org/1999/xlink" xlink:title="insemination duct" id="ABBRID0E1BHK" xlink:type="simple">Id</abbrev> – insemination duct; S – spermatheca; <abbrev xmlns:xlink="http://www.w3.org/1999/xlink" xlink:title="scapus" id="ABBRID0E5BHK" xlink:type="simple">Sc</abbrev> – scapus. Scale bars: 1.0 mm (<bold>A, C</bold>); 0.2 mm (<bold>B, D, E</bold>).</p></caption><graphic xmlns:xlink="http://www.w3.org/1999/xlink" xlink:href="zookeys-1174-219_article-101251__-g011.jpg" position="float" orientation="portrait" xlink:type="simple" id="oo_891295.jpg"><uri content-type="original_file" xlink:type="simple">https://binary.pensoft.net/fig/891295</uri></graphic></fig></tp:treatment-sec><tp:treatment-sec><!--Section generated to contain objects referenced in tp:taxon-treatment.--><fig id="F6" position="float" orientation="portrait"><object-id xmlns:xlink="http://www.w3.org/1999/xlink" content-type="doi" xlink:type="simple">10.3897/zookeys.1174.101251.figure6</object-id><object-id xmlns:xlink="http://www.w3.org/1999/xlink" content-type="arpha" xlink:type="simple">F6C58194-D0EB-5D11-9623-EE4A1727C7D7</object-id><label>Figure 6.</label><caption><p><italic><tp:taxon-name><tp:taxon-name-part taxon-name-part-type="genus" reg="Nesticella">Nesticella</tp:taxon-name-part><tp:taxon-name-part taxon-name-part-type="species" reg="terrestris">terrestris</tp:taxon-name-part></tp:taxon-name></italic><bold>A</bold> male palp (one of the topotypes), ventral view <bold>B</bold> same, retrolateral view <bold>C</bold> same, ventro-prolateral view <bold>D</bold> same, dorsal view <bold>E</bold> female epigyne (topotype), ventral view <bold>F</bold> same after dissection, shape variation <bold>G</bold> vulva, dorsal view <bold>H</bold> habitus of male (topotype) <bold>I</bold> habitus of female <bold>J</bold> cephalic area of female, frontal view. Abbreviations: <abbrev xmlns:xlink="http://www.w3.org/1999/xlink" xlink:title="copulatory duct" id="ABBRID0E1GEK" xlink:type="simple">Cd</abbrev> – copulatory duct; <abbrev xmlns:xlink="http://www.w3.org/1999/xlink" xlink:title="copulatory opening" id="ABBRID0E5GEK" xlink:type="simple">Co</abbrev> – copulatory opening; <abbrev xmlns:xlink="http://www.w3.org/1999/xlink" xlink:title="insemination duct" id="ABBRID0ECHEK" xlink:type="simple">Id</abbrev> – insemination duct; S – spermatheca; <abbrev xmlns:xlink="http://www.w3.org/1999/xlink" xlink:title="scapus" id="ABBRID0EGHEK" xlink:type="simple">Sc</abbrev> – scapus. Scale bars: 0.2 mm (<bold>A–G, J</bold>); 1.0 mm (<bold>H, I</bold>).</p></caption><graphic xmlns:xlink="http://www.w3.org/1999/xlink" xlink:href="zookeys-1174-219_article-101251__-g006.jpg" position="float" orientation="portrait" xlink:type="simple" id="oo_891290.jpg"><uri content-type="original_file" xlink:type="simple">https://binary.pensoft.net/fig/891290</uri></graphic></fig><fig id="F7" position="float" orientation="portrait"><object-id xmlns:xlink="http://www.w3.org/1999/xlink" content-type="doi" xlink:type="simple">10.3897/zookeys.1174.101251.figure7</object-id><object-id xmlns:xlink="http://www.w3.org/1999/xlink" content-type="arpha" xlink:type="simple">4CF301E7-A10E-571B-8AF6-20D127E1B870</object-id><label>Figure 7.</label><caption><p>Genitalia of <italic><tp:taxon-name><tp:taxon-name-part taxon-name-part-type="genus" reg="Nesticella">Nesticella</tp:taxon-name-part><tp:taxon-name-part taxon-name-part-type="species" reg="brevipes">brevipes</tp:taxon-name-part></tp:taxon-name></italic> and <italic><tp:taxon-name><tp:taxon-name-part taxon-name-part-type="genus" reg="Nesticella">N.</tp:taxon-name-part><tp:taxon-name-part taxon-name-part-type="species" reg="terrestris">terrestris</tp:taxon-name-part></tp:taxon-name></italic><bold>A</bold> male palp of <italic><tp:taxon-name><tp:taxon-name-part taxon-name-part-type="genus" reg="Nesticella">N.</tp:taxon-name-part><tp:taxon-name-part taxon-name-part-type="species" reg="brevipes">brevipes</tp:taxon-name-part></tp:taxon-name></italic>, ventral view <bold>B</bold> same, retrolateral view <bold>C</bold> detail or paracymbium, dorsal view <bold>E</bold> female epigyne, ventral view <bold>E</bold> male palp of <italic><tp:taxon-name><tp:taxon-name-part taxon-name-part-type="genus" reg="Nesticella">N.</tp:taxon-name-part><tp:taxon-name-part taxon-name-part-type="species" reg="terrestris">terrestris</tp:taxon-name-part></tp:taxon-name></italic>, ventral view <bold>F</bold> same, retrolateral view <bold>C</bold> detail or paracymbium, dorsal view <bold>H</bold> female epigyne, ventral view. Abbreviations: <abbrev xmlns:xlink="http://www.w3.org/1999/xlink" xlink:title="lobe of conductor" id="ABBRID0EXJEK" xlink:type="simple">Cl</abbrev> – lobe of conductor; <abbrev xmlns:xlink="http://www.w3.org/1999/xlink" xlink:title="median process of conductor" id="ABBRID0E2JEK" xlink:type="simple">Cm</abbrev> – median process of conductor; <abbrev xmlns:xlink="http://www.w3.org/1999/xlink" xlink:title="copulatory opening" id="ABBRID0E6JEK" xlink:type="simple">Co</abbrev> – copulatory opening; <abbrev xmlns:xlink="http://www.w3.org/1999/xlink" xlink:title="prolateral process of conductor" id="ABBRID0EDKEK" xlink:type="simple">Cp</abbrev> – prolateral process of conductor; <abbrev xmlns:xlink="http://www.w3.org/1999/xlink" xlink:title="retrolateral process of conductor" id="ABBRID0EHKEK" xlink:type="simple">Cr</abbrev> – retrolateral process of conductor; <abbrev xmlns:xlink="http://www.w3.org/1999/xlink" xlink:title="distal process(es) of paracymbium" id="ABBRID0ELKEK" xlink:type="simple">Di</abbrev> I–II – distal process(es) I and II of paracymbium; <abbrev xmlns:xlink="http://www.w3.org/1999/xlink" xlink:title="dorsal process of paracymbium" id="ABBRID0EPKEK" xlink:type="simple">Do</abbrev> – dorsal process of paracymbium; E – embolus; P – paracymbium; <abbrev xmlns:xlink="http://www.w3.org/1999/xlink" xlink:title="radical apophysis" id="ABBRID0ETKEK" xlink:type="simple">Ra</abbrev> – radical apophysis; <abbrev xmlns:xlink="http://www.w3.org/1999/xlink" xlink:title="radix" id="ABBRID0EXKEK" xlink:type="simple">Rx</abbrev> – radix; S – spermatheca; <abbrev xmlns:xlink="http://www.w3.org/1999/xlink" xlink:title="scapus" id="ABBRID0E2KEK" xlink:type="simple">Sc</abbrev> – scapus; <abbrev xmlns:xlink="http://www.w3.org/1999/xlink" xlink:title="sperm duct" id="ABBRID0E6KEK" xlink:type="simple">Sd</abbrev> – sperm duct; <abbrev xmlns:xlink="http://www.w3.org/1999/xlink" xlink:title="subtegulum" id="ABBRID0EDLEK" xlink:type="simple">St</abbrev> – subtegulum; <abbrev xmlns:xlink="http://www.w3.org/1999/xlink" xlink:title="tegulum" id="ABBRID0EHLEK" xlink:type="simple">Te</abbrev> – tegulum; <abbrev xmlns:xlink="http://www.w3.org/1999/xlink" xlink:title="ventral process(es) of paracymbium" id="ABBRID0ELLEK" xlink:type="simple">Ve</abbrev> I–II – ventral processes I and II of paracymbium. Scale bars: 0.2 mm.</p></caption><graphic xmlns:xlink="http://www.w3.org/1999/xlink" xlink:href="zookeys-1174-219_article-101251__-g007.jpg" position="float" orientation="portrait" xlink:type="simple" id="oo_891291.jpg"><uri content-type="original_file" xlink:type="simple">https://binary.pensoft.net/fig/891291</uri></graphic></fig><fig id="F15" position="float" orientation="portrait"><object-id xmlns:xlink="http://www.w3.org/1999/xlink" content-type="doi" xlink:type="simple">10.3897/zookeys.1174.101251.figure15</object-id><object-id xmlns:xlink="http://www.w3.org/1999/xlink" content-type="arpha" xlink:type="simple">B6981054-E7B1-5C7A-8035-A4B0073168F0</object-id><label>Figure 15.</label><caption><p><italic><tp:taxon-name><tp:taxon-name-part taxon-name-part-type="genus" reg="Nesticella">Nesticella</tp:taxon-name-part></tp:taxon-name></italic> and <italic><tp:taxon-name><tp:taxon-name-part taxon-name-part-type="genus" reg="Howaia">Howaia</tp:taxon-name-part></tp:taxon-name></italic> species in life and their natural habitats <bold>A</bold> female of <italic><tp:taxon-name><tp:taxon-name-part taxon-name-part-type="genus" reg="Howaia">H.</tp:taxon-name-part><tp:taxon-name-part taxon-name-part-type="species" reg="mogera">mogera</tp:taxon-name-part></tp:taxon-name></italic><bold>B</bold> female of <italic><tp:taxon-name><tp:taxon-name-part taxon-name-part-type="genus" reg="Nesticella">N.</tp:taxon-name-part><tp:taxon-name-part taxon-name-part-type="species" reg="terrestris">terrestris</tp:taxon-name-part></tp:taxon-name></italic><bold>C</bold> female of <italic><tp:taxon-name><tp:taxon-name-part taxon-name-part-type="genus" reg="Howaia">H.</tp:taxon-name-part><tp:taxon-name-part taxon-name-part-type="species" reg="alba">alba</tp:taxon-name-part></tp:taxon-name></italic> sp. nov. <bold>D</bold> female of <italic><tp:taxon-name><tp:taxon-name-part taxon-name-part-type="genus" reg="Nesticella">N.</tp:taxon-name-part><tp:taxon-name-part taxon-name-part-type="species" reg="occulta">occulta</tp:taxon-name-part></tp:taxon-name></italic> sp. nov. <bold>E</bold> female of <italic><tp:taxon-name><tp:taxon-name-part taxon-name-part-type="genus" reg="Nesticella">N.</tp:taxon-name-part><tp:taxon-name-part taxon-name-part-type="species" reg="okinawaensis">okinawaensis</tp:taxon-name-part></tp:taxon-name></italic><bold>F</bold> example of the epigean habitat of <italic><tp:taxon-name><tp:taxon-name-part taxon-name-part-type="genus" reg="Nesticella">Nesticella</tp:taxon-name-part></tp:taxon-name></italic> species in the Ryukyus <bold>G</bold> habitat of <italic><tp:taxon-name><tp:taxon-name-part taxon-name-part-type="genus" reg="Howaia">H.</tp:taxon-name-part><tp:taxon-name-part taxon-name-part-type="species" reg="alba">alba</tp:taxon-name-part></tp:taxon-name></italic> sp nov. (dark zone of Tsuzupisuki-abu cave) <bold>H</bold> habitat of <italic><tp:taxon-name><tp:taxon-name-part taxon-name-part-type="genus" reg="Nesticella">N.</tp:taxon-name-part><tp:taxon-name-part taxon-name-part-type="species" reg="occulta">occulta</tp:taxon-name-part></tp:taxon-name></italic> sp. nov. (dark zone of Kabirano-ana cave) (all photos by F. Ballarin).</p></caption><graphic xmlns:xlink="http://www.w3.org/1999/xlink" xlink:href="zookeys-1174-219_article-101251__-g015.jpg" position="float" orientation="portrait" xlink:type="simple" id="oo_891299.jpg"><uri content-type="original_file" xlink:type="simple">https://binary.pensoft.net/fig/891299</uri></graphic></fig><fig id="F16" position="float" orientation="portrait"><object-id xmlns:xlink="http://www.w3.org/1999/xlink" content-type="doi" xlink:type="simple">10.3897/zookeys.1174.101251.figure16</object-id><object-id xmlns:xlink="http://www.w3.org/1999/xlink" content-type="arpha" xlink:type="simple">06805CD1-8F2F-5F1E-A724-710DEB88BCD2</object-id><label>Figure 16.</label><caption><p>Distribution of <italic><tp:taxon-name><tp:taxon-name-part taxon-name-part-type="genus" reg="Nesticella">Nesticella</tp:taxon-name-part></tp:taxon-name></italic> and <italic><tp:taxon-name><tp:taxon-name-part taxon-name-part-type="genus" reg="Howaia">Howaia</tp:taxon-name-part></tp:taxon-name></italic> species in mainland Japan and Ryukyu Archipelago <bold>A</bold> distribution of <italic><tp:taxon-name><tp:taxon-name-part taxon-name-part-type="genus" reg="Nesticella">N.</tp:taxon-name-part><tp:taxon-name-part taxon-name-part-type="species" reg="brevipes">brevipes</tp:taxon-name-part></tp:taxon-name></italic> and <italic><tp:taxon-name><tp:taxon-name-part taxon-name-part-type="genus" reg="Nesticella">N.</tp:taxon-name-part><tp:taxon-name-part taxon-name-part-type="species" reg="terrestris">terrestris</tp:taxon-name-part></tp:taxon-name></italic> in mainland Japan and neighboring countries <bold>B</bold> distribution of <italic><tp:taxon-name><tp:taxon-name-part taxon-name-part-type="genus" reg="Nesticella">Nesticella</tp:taxon-name-part></tp:taxon-name></italic> and <italic><tp:taxon-name><tp:taxon-name-part taxon-name-part-type="genus" reg="Howaia">Howaia</tp:taxon-name-part></tp:taxon-name></italic> species endemic to the Ryukyu Archipelago <bold>C</bold> distribution of <italic><tp:taxon-name><tp:taxon-name-part taxon-name-part-type="genus" reg="Howaia">H.</tp:taxon-name-part><tp:taxon-name-part taxon-name-part-type="species" reg="mogera">mogera</tp:taxon-name-part></tp:taxon-name></italic> in mainland Japan and neighboring countries <bold>D</bold> distribution of <italic><tp:taxon-name><tp:taxon-name-part taxon-name-part-type="genus" reg="Howaia">H.</tp:taxon-name-part><tp:taxon-name-part taxon-name-part-type="species" reg="mogera">mogera</tp:taxon-name-part></tp:taxon-name></italic> in the Ryukyu Archipelago and neighboring countries. Colored squares refer to the type localities of the species, colored dots indicate the locations of specimens whose morphology has been checked during this study, dashed areas refer to the generally known distribution of the species, question marks refer to unclear distributions (see “remarks on misidentifications” of <italic><tp:taxon-name><tp:taxon-name-part taxon-name-part-type="genus" reg="Nesticella">N.</tp:taxon-name-part><tp:taxon-name-part taxon-name-part-type="species" reg="brevipes">brevipes</tp:taxon-name-part></tp:taxon-name></italic> and <italic><tp:taxon-name><tp:taxon-name-part taxon-name-part-type="genus" reg="Nesticella">N.</tp:taxon-name-part><tp:taxon-name-part taxon-name-part-type="species" reg="terrestris">terrestris</tp:taxon-name-part></tp:taxon-name></italic>).</p></caption><graphic xmlns:xlink="http://www.w3.org/1999/xlink" xlink:href="zookeys-1174-219_article-101251__-g016.jpg" position="float" orientation="portrait" xlink:type="simple" id="oo_891300.jpg"><uri content-type="original_file" xlink:type="simple">https://binary.pensoft.net/fig/891300</uri></graphic></fig><fig id="F17" position="float" orientation="portrait"><object-id xmlns:xlink="http://www.w3.org/1999/xlink" content-type="doi" xlink:type="simple">10.3897/zookeys.1174.101251.figure17</object-id><object-id xmlns:xlink="http://www.w3.org/1999/xlink" content-type="arpha" xlink:type="simple">245C0BB3-E194-5570-93B2-21C16FAABB79</object-id><label>Figure 17.</label><caption><p>Size comparison between <italic><tp:taxon-name><tp:taxon-name-part taxon-name-part-type="genus" reg="Nesticella">Nesticella</tp:taxon-name-part><tp:taxon-name-part taxon-name-part-type="species" reg="brevipes">brevipes</tp:taxon-name-part></tp:taxon-name></italic> and <italic><tp:taxon-name><tp:taxon-name-part taxon-name-part-type="genus" reg="Nesticella">N.</tp:taxon-name-part><tp:taxon-name-part taxon-name-part-type="species" reg="terrestris">terrestris</tp:taxon-name-part></tp:taxon-name></italic><bold>A</bold> visual comparison of adult females of <italic><tp:taxon-name><tp:taxon-name-part taxon-name-part-type="genus" reg="Nesticella">Nesticella</tp:taxon-name-part><tp:taxon-name-part taxon-name-part-type="species" reg="brevipes">brevipes</tp:taxon-name-part></tp:taxon-name></italic> (left) and <italic><tp:taxon-name><tp:taxon-name-part taxon-name-part-type="genus" reg="Nesticella">N.</tp:taxon-name-part><tp:taxon-name-part taxon-name-part-type="species" reg="terrestris">terrestris</tp:taxon-name-part></tp:taxon-name></italic> (right) <bold>B</bold> Scatterplot of the Tibia I / carapace lengths ratio in females of <italic><tp:taxon-name><tp:taxon-name-part taxon-name-part-type="genus" reg="Nesticella">N.</tp:taxon-name-part><tp:taxon-name-part taxon-name-part-type="species" reg="brevipes">brevipes</tp:taxon-name-part></tp:taxon-name></italic> (blue circle) and <italic><tp:taxon-name><tp:taxon-name-part taxon-name-part-type="genus" reg="Nesticella">N.</tp:taxon-name-part><tp:taxon-name-part taxon-name-part-type="species" reg="terrestris">terrestris</tp:taxon-name-part></tp:taxon-name></italic> (orange circles). Measurements are reported in millimeters. Scale bar: 1 mm (<bold>A</bold>).</p></caption><graphic xmlns:xlink="http://www.w3.org/1999/xlink" xlink:href="zookeys-1174-219_article-101251__-g017.jpg" position="float" orientation="portrait" xlink:type="simple" id="oo_891301.jpg"><uri content-type="original_file" xlink:type="simple">https://binary.pensoft.net/fig/891301</uri></graphic></fig><fig id="F5" position="float" orientation="portrait"><object-id xmlns:xlink="http://www.w3.org/1999/xlink" content-type="doi" xlink:type="simple">10.3897/zookeys.1174.101251.figure5</object-id><object-id xmlns:xlink="http://www.w3.org/1999/xlink" content-type="arpha" xlink:type="simple">884817A2-3C94-50F8-A7E1-FA1FB38120F1</object-id><label>Figure 5.</label><caption><p><italic><tp:taxon-name><tp:taxon-name-part taxon-name-part-type="genus" reg="Nesticella">Nesticella</tp:taxon-name-part><tp:taxon-name-part taxon-name-part-type="species" reg="brevipes">brevipes</tp:taxon-name-part></tp:taxon-name></italic><bold>A</bold> male palp (paratype), ventral view <bold>B</bold> same, retrolateral view <bold>C</bold> same, ventro-prolateral view <bold>D</bold> same, dorsal view <bold>E</bold> female epigyne (holotype), ventral view <bold>F</bold> same, female from Kyushu <bold>G</bold> vulva, dorsal view <bold>H</bold> habitus of male (old specimen from Kyushu); I habitus of female (specimen from Shikoku); J cephalic area of female, frontal view. Abbreviations: <abbrev xmlns:xlink="http://www.w3.org/1999/xlink" xlink:title="copulatory duct" id="ABBRID0E1EEK" xlink:type="simple">Cd</abbrev> – copulatory duct; <abbrev xmlns:xlink="http://www.w3.org/1999/xlink" xlink:title="copulatory opening" id="ABBRID0E5EEK" xlink:type="simple">Co</abbrev> – copulatory opening; <abbrev xmlns:xlink="http://www.w3.org/1999/xlink" xlink:title="insemination duct" id="ABBRID0ECFEK" xlink:type="simple">Id</abbrev> – insemination duct; S – spermatheca; <abbrev xmlns:xlink="http://www.w3.org/1999/xlink" xlink:title="scapus" id="ABBRID0EGFEK" xlink:type="simple">Sc</abbrev> – scapus. Scale bars: 0.2 mm (<bold>A–G, J</bold>); 1.0 mm (<bold>H, I</bold>).</p></caption><graphic xmlns:xlink="http://www.w3.org/1999/xlink" xlink:href="zookeys-1174-219_article-101251__-g005.jpg" position="float" orientation="portrait" xlink:type="simple" id="oo_891289.jpg"><uri content-type="original_file" xlink:type="simple">https://binary.pensoft.net/fig/891289</uri></graphic></fig><fig id="F8" position="float" orientation="portrait"><object-id xmlns:xlink="http://www.w3.org/1999/xlink" content-type="doi" xlink:type="simple">10.3897/zookeys.1174.101251.figure8</object-id><object-id xmlns:xlink="http://www.w3.org/1999/xlink" content-type="arpha" xlink:type="simple">45AFCFA0-1373-535B-BD29-6A17F39B5A74</object-id><label>Figure 8.</label><caption><p><italic><tp:taxon-name><tp:taxon-name-part taxon-name-part-type="genus" reg="Nesticella">Nesticella</tp:taxon-name-part><tp:taxon-name-part taxon-name-part-type="species" reg="silvicola">silvicola</tp:taxon-name-part></tp:taxon-name></italic> sp. nov. <bold>A</bold> male palp (holotype), ventral view <bold>B</bold> same, retrolateral view <bold>C</bold> same, ventro-prolateral view <bold>D</bold> same, dorsal view <bold>E</bold> female epigyne (one of the paratypes), ventral view <bold>F</bold> same, from shape variation <bold>G</bold> vulva, dorsal view <bold>H</bold> habitus of male <bold>I</bold> habitus of female <bold>J</bold> cephalic area of female, frontal view. Abbreviations: <abbrev xmlns:xlink="http://www.w3.org/1999/xlink" xlink:title="copulatory duct" id="ABBRID0E2MEK" xlink:type="simple">Cd</abbrev> – copulatory duct; <abbrev xmlns:xlink="http://www.w3.org/1999/xlink" xlink:title="copulatory opening" id="ABBRID0E6MEK" xlink:type="simple">Co</abbrev> – copulatory opening; <abbrev xmlns:xlink="http://www.w3.org/1999/xlink" xlink:title="insemination duct" id="ABBRID0EDNEK" xlink:type="simple">Id</abbrev> – insemination duct; S – spermatheca; <abbrev xmlns:xlink="http://www.w3.org/1999/xlink" xlink:title="scapus" id="ABBRID0EHNEK" xlink:type="simple">Sc</abbrev> – scapus. Scale bars: 0.2 mm (<bold>A–G, J</bold>); 1.0 mm (<bold>H, I</bold>).</p></caption><graphic xmlns:xlink="http://www.w3.org/1999/xlink" xlink:href="zookeys-1174-219_article-101251__-g008.jpg" position="float" orientation="portrait" xlink:type="simple" id="oo_891292.jpg"><uri content-type="original_file" xlink:type="simple">https://binary.pensoft.net/fig/891292</uri></graphic></fig></tp:treatment-sec><ref-list><ref id="B57"><mixed-citation xmlns:xlink="http://www.w3.org/1999/xlink" xlink:type="simple"><person-group><name name-style="western"><surname>Yaginuma</surname><given-names>T</given-names></name></person-group> (<year>1970</year>) <article-title>Two new species of small nesticid spiders of Japan.</article-title><source>Bulletin of the National Museum of Nature and Science Tokyo</source><volume>13</volume>: <fpage>385</fpage>–<lpage>394</lpage>.</mixed-citation></ref><ref id="B62"><mixed-citation xmlns:xlink="http://www.w3.org/1999/xlink" xlink:type="simple"><person-group><name name-style="western"><surname>Yamaguchi</surname><given-names>T</given-names></name><name name-style="western"><surname>Yaginuma</surname><given-names>T</given-names></name></person-group> (<year>1971</year>) <article-title>The fauna of the insular lava caves in West Japan VIII. <tp:taxon-name><tp:taxon-name-part taxon-name-part-type="order">Araneae</tp:taxon-name-part></tp:taxon-name> (Part 2).</article-title><source>Bulletin of the National Museum of Nature and Science Tokyo</source><volume>14</volume>: <fpage>171</fpage>–<lpage>180</lpage>.</mixed-citation></ref><ref id="B58"><mixed-citation xmlns:xlink="http://www.w3.org/1999/xlink" xlink:type="simple"><person-group><name name-style="western"><surname>Yaginuma</surname><given-names>T</given-names></name></person-group> (<year>1972</year>) <article-title>Revision of the short-legged nesticid spiders of Japan.</article-title><source>Bulletin of the National Museum of Nature and Science Tokyo</source><volume>15</volume>: <fpage>619</fpage>–<lpage>622</lpage>.</mixed-citation></ref><ref id="B59"><mixed-citation xmlns:xlink="http://www.w3.org/1999/xlink" xlink:type="simple"><person-group><name name-style="western"><surname>Yaginuma</surname><given-names>T</given-names></name></person-group> (<year>1977</year>) <article-title>Some problems in cave spiders of Japan (including a description of a new species). Faculty of Letters Revue.</article-title><source>Otemon Gakuin University</source><volume>11</volume>: <fpage>305</fpage>–<lpage>316</lpage>.</mixed-citation></ref><ref id="B60"><mixed-citation xmlns:xlink="http://www.w3.org/1999/xlink" xlink:type="simple"><person-group><name name-style="western"><surname>Yaginuma</surname><given-names>T</given-names></name></person-group> (<year>1979</year>) <article-title>A study of the Japanese species of nesticid spiders. Faculty of Letters Revue.</article-title><source>Otemon Gakuin University</source><volume>13</volume>: <fpage>255</fpage>–<lpage>287</lpage>.</mixed-citation></ref><ref id="B61"><mixed-citation xmlns:xlink="http://www.w3.org/1999/xlink" xlink:type="simple"><person-group><name name-style="western"><surname>Yaginuma</surname><given-names>T</given-names></name></person-group> (<year>1986</year>) <source>Spiders of Japan in color (new ed.).</source><publisher-name>Hoikusha Publishing Co.</publisher-name>, <publisher-loc>Osaka</publisher-loc>, <size units="page">305 pp</size>.[, 64 pls.] [In Japanese]</mixed-citation></ref><ref id="B34"><mixed-citation xmlns:xlink="http://www.w3.org/1999/xlink" xlink:type="simple"><person-group><name name-style="western"><surname>Namkung</surname><given-names>J</given-names></name></person-group> (<year>2002</year>) <source>The spiders of Korea.</source><publisher-name>Kyo-Hak Publishing Co.</publisher-name>, <publisher-loc>Seoul</publisher-loc>, <size units="page">648 pp</size>.</mixed-citation></ref><ref id="B20"><mixed-citation xmlns:xlink="http://www.w3.org/1999/xlink" xlink:type="simple"><person-group><name name-style="western"><surname>Kamura</surname><given-names>T</given-names></name><name name-style="western"><surname>Irie</surname><given-names>T</given-names></name></person-group> (<year>2009</year>) <article-title><tp:taxon-name><tp:taxon-name-part taxon-name-part-type="family">Nesticidae</tp:taxon-name-part></tp:taxon-name>.</article-title> In: <person-group><name name-style="western"><surname>Ono</surname><given-names>H</given-names></name></person-group> (<role>Ed.</role>) <issue-title>The spiders of Japan with keys to the families and genera and illustrations of the species.</issue-title><source>Tokai University Press, Kanagawa</source>, <fpage>345</fpage>–<lpage>355</lpage>. [In Japanese]</mixed-citation></ref><ref id="B32"><mixed-citation xmlns:xlink="http://www.w3.org/1999/xlink" xlink:type="simple"><person-group><name name-style="western"><surname>Marusik</surname><given-names>YM</given-names></name><name name-style="western"><surname>Kovblyuk</surname><given-names>MM</given-names></name></person-group> (<year>2011</year>) Spiders (<tp:taxon-name><tp:taxon-name-part taxon-name-part-type="class">Arachnida</tp:taxon-name-part></tp:taxon-name>, <tp:taxon-name><tp:taxon-name-part taxon-name-part-type="order">Aranei</tp:taxon-name-part></tp:taxon-name>) of Siberia and Russian Far East. KMK Scientific Press Moscow, 344 pp. <ext-link xlink:href="10.15298/arthsel.20.1.03" ext-link-type="doi" xlink:type="simple">https://doi.org/10.15298/arthsel.20.1.03</ext-link></mixed-citation></ref><ref id="B22"><mixed-citation xmlns:xlink="http://www.w3.org/1999/xlink" xlink:type="simple"><person-group><name name-style="western"><surname>Kim</surname><given-names>ST</given-names></name><name name-style="western"><surname>Lee</surname><given-names>SY</given-names></name></person-group> (<year>2018</year>) <article-title>Spiders IV. <tp:taxon-name><tp:taxon-name-part taxon-name-part-type="phylum">Arthropoda</tp:taxon-name-part></tp:taxon-name>: <tp:taxon-name><tp:taxon-name-part taxon-name-part-type="class">Arachnida</tp:taxon-name-part></tp:taxon-name>: <tp:taxon-name><tp:taxon-name-part taxon-name-part-type="order">Araneae</tp:taxon-name-part></tp:taxon-name>: <tp:taxon-name><tp:taxon-name-part taxon-name-part-type="family">Atypidae</tp:taxon-name-part></tp:taxon-name>, <tp:taxon-name><tp:taxon-name-part taxon-name-part-type="family">Scytodidae</tp:taxon-name-part></tp:taxon-name>, <tp:taxon-name><tp:taxon-name-part taxon-name-part-type="family">Nesticidae</tp:taxon-name-part></tp:taxon-name>, <tp:taxon-name><tp:taxon-name-part taxon-name-part-type="family">Anapidae</tp:taxon-name-part></tp:taxon-name>, <tp:taxon-name><tp:taxon-name-part taxon-name-part-type="family">Ctenidae</tp:taxon-name-part></tp:taxon-name>, <tp:taxon-name><tp:taxon-name-part taxon-name-part-type="family">Hahniidae</tp:taxon-name-part></tp:taxon-name>, <tp:taxon-name><tp:taxon-name-part taxon-name-part-type="family">Miturgidae</tp:taxon-name-part></tp:taxon-name>, <tp:taxon-name><tp:taxon-name-part taxon-name-part-type="family">Liocranidae</tp:taxon-name-part></tp:taxon-name>, <tp:taxon-name><tp:taxon-name-part taxon-name-part-type="family">Trochanteriidae</tp:taxon-name-part></tp:taxon-name>.</article-title><source>Invertebrate Fauna of Korea</source><volume>21</volume>(<issue>45</issue>): <fpage>1</fpage>–<lpage>79</lpage>.</mixed-citation></ref><ref id="B30"><mixed-citation xmlns:xlink="http://www.w3.org/1999/xlink" xlink:type="simple"><person-group><name name-style="western"><surname>Marusik</surname><given-names>YM</given-names></name><name name-style="western"><surname>Crawford</surname><given-names>RL</given-names></name></person-group> (<year>2006</year>) Spiders (<tp:taxon-name><tp:taxon-name-part taxon-name-part-type="order">Aranei</tp:taxon-name-part></tp:taxon-name>) of Moneron Island. In: Flora and Fauna of Moneron Island. Dalnauka, Vladivostok, 171–195.</mixed-citation></ref></ref-list></tp:taxon-treatment>
