# Supplementary material for: ﻿Integrative taxonomic revision of the genera Nesticella and Howaia in Japan with the description of five new species (Araneae, Nesticidae, Nesticellini)
Source: Zookeys. 2023 Aug 11;1174:219–72. doi: 10.3897/zookeys.1174.101251 (PMC10439460; doi:10.3897/zookeys.1174.101251)
Supplement: XML Treatment for Nesticella silvicola [file zookeys.1174.101251-treatment8.xml]

<!DOCTYPE tp:taxon-treatment
  PUBLIC "-//TaxonX//DTD Taxonomic Treatment Publishing DTD v0 20100105//EN" "tax-treatment-NSO.dtd">
<tp:taxon-treatment xmlns:tp="http://www.plazi.org/taxpub"><tp:treatment-meta><kwd-group><label>Taxon classification</label><kwd>
              <named-content content-type="kingdom">Animalia</named-content>
            </kwd><kwd>
              <named-content content-type="order">Araneae</named-content>
            </kwd><kwd>
              <named-content content-type="family">Nesticidae</named-content>
            </kwd></kwd-group><mixed-citation publication-type="journal"><person-group><name><surname>Ballarin</surname><given-names>Francesco</given-names></name><name><surname>Eguchi</surname><given-names>Katsuyuki</given-names></name></person-group><article-title>﻿Integrative taxonomic revision of the genera <italic><tp:taxon-name><tp:taxon-name-part taxon-name-part-type="genus" reg="Nesticella">Nesticella</tp:taxon-name-part></tp:taxon-name></italic> and <italic><tp:taxon-name><tp:taxon-name-part taxon-name-part-type="genus" reg="Howaia">Howaia</tp:taxon-name-part></tp:taxon-name></italic> in Japan with the description of five new species (<tp:taxon-name><tp:taxon-name-part taxon-name-part-type="order">Araneae</tp:taxon-name-part></tp:taxon-name>, <tp:taxon-name><tp:taxon-name-part taxon-name-part-type="family">Nesticidae</tp:taxon-name-part></tp:taxon-name>, <tp:taxon-name><tp:taxon-name-part taxon-name-part-type="tribe">Nesticellini</tp:taxon-name-part></tp:taxon-name>)</article-title><source>Zookeys</source><day>11</day><month>08</month><year>2023</year><volume>1174</volume><fpage>219</fpage><lpage>272</lpage><pub-id pub-id-type="doi">10.3897/zookeys.1174.101251</pub-id></mixed-citation></tp:treatment-meta><tp:nomenclature><label>﻿</label><tp:taxon-name>
            <object-id xmlns:xlink="http://www.w3.org/1999/xlink" content-type="arpha" xlink:type="simple">DDD0D759-91DF-5D8A-B0EA-5CF61A6D8B91</object-id>
            <tp:taxon-name-part taxon-name-part-type="genus" reg="Nesticella">Nesticella</tp:taxon-name-part>
            <tp:taxon-name-part taxon-name-part-type="species" reg="silvicola">silvicola</tp:taxon-name-part>
            <object-id xmlns:xlink="http://www.w3.org/1999/xlink" content-type="zoobank" xlink:type="simple">https://zoobank.org/F33130C7-220A-48BC-9CA2-4E3D7715867F</object-id>
          </tp:taxon-name><tp:taxon-status xmlns:xlink="http://www.w3.org/1999/xlink" xlink:type="simple">sp. nov.</tp:taxon-status><xref ref-type="fig" rid="F8">Figs 8A–G</xref><xref ref-type="fig" rid="F10">, 10A–D</xref><xref ref-type="fig" rid="F16">, 16B (Japanese name: Yamako-horahimegumo ヤマコホラヒメグモ)</xref></tp:nomenclature><tp:treatment-sec sec-type="material" id="SECID0EBEHK"><title>Material examined.</title><p>♂ <bold><italic>Holotype</italic>: Japan: Kagoshima Pref., Yakushima Is.</bold>: Koseda, Nagamine, 29.Mar.2023, S. Konishi leg. (NSMT-Ar 25254).</p><p><bold><italic>Paratypes</italic>: Japan: Kagoshima Pref., Yakushima Is.</bold>: 1♀, Koseda, 190 m, broadleaf forest litter on a gentle slope, <named-content xmlns:xlink="http://www.w3.org/1999/xlink" content-type="dwc:verbatimCoordinates" xlink:type="simple"><named-content content-type="geo-json" specific-use="{&#34;type&#34;:&#34;Point&#34;,&#34;coordinates&#34;:[130.624550,30.382860]}" id="NCID0EVEHK" xlink:type="simple">30.38286°N, 130.62455°E</named-content></named-content>, 24.Sep.2021, F. Ballarin leg. (<abbrev xmlns:xlink="http://www.w3.org/1999/xlink" xlink:title="Ryukyu University Museum Fujukan" id="ABBRID0E1EHK" xlink:type="simple">RMUF</abbrev>); 2♀, Isso, 130 m, broadleaf forest litter bordering a sugi plantation near a river, <named-content xmlns:xlink="http://www.w3.org/1999/xlink" content-type="dwc:verbatimCoordinates" xlink:type="simple"><named-content content-type="geo-json" specific-use="{&#34;type&#34;:&#34;Point&#34;,&#34;coordinates&#34;:[130.481290,30.436150]}" id="NCID0EBFHK" xlink:type="simple">30.43615°N, 130.48129°E</named-content></named-content>, 27.Sep.2021, F. Ballarin leg. (NSMT-Ar 25255); 1♀, Miyanoura, 15.July.1990, A. Tanikawa leg. (<abbrev xmlns:xlink="http://www.w3.org/1999/xlink" xlink:title="Francesco Ballarin" id="ABBRID0EGFHK" xlink:type="simple">FBPC</abbrev>); 1♀, Miyanoura, 341 m, humid broadleaf forest litter in a humid valley near a creek, <named-content xmlns:xlink="http://www.w3.org/1999/xlink" content-type="dwc:verbatimCoordinates" xlink:type="simple"><named-content content-type="geo-json" specific-use="{&#34;type&#34;:&#34;Point&#34;,&#34;coordinates&#34;:[130.555840,30.396960]}" id="NCID0ENFHK" xlink:type="simple">30.39696°N, 130.55584°E</named-content></named-content>, 27.Sep.2021, F. Ballarin leg. (<abbrev xmlns:xlink="http://www.w3.org/1999/xlink" xlink:title="Francesco Ballarin" id="ABBRID0ESFHK" xlink:type="simple">FBPC</abbrev>); 1♀, Anbo, 224 m, broadleaf forest litter, <named-content xmlns:xlink="http://www.w3.org/1999/xlink" content-type="dwc:verbatimCoordinates" xlink:type="simple"><named-content content-type="geo-json" specific-use="{&#34;type&#34;:&#34;Point&#34;,&#34;coordinates&#34;:[130.616190,30.283750]}" id="NCID0EZFHK" xlink:type="simple">30.28375°N, 130.61619°E</named-content></named-content>, 27.Sep.2021, F. Ballarin leg. (<abbrev xmlns:xlink="http://www.w3.org/1999/xlink" xlink:title="Francesco Ballarin" id="ABBRID0E5FHK" xlink:type="simple">FBPC</abbrev>); 1♀ Jhonji-dake, 18.Feb.2023, S. Konishi leg. (NSMT-Ar 25256)</p></tp:treatment-sec><tp:treatment-sec sec-type="etymology" id="SECID0ECGHK"><title>Etymology.</title><p>The specific name is derived from the Latin adjective <italic>silvicolus</italic> (= inhabiting woods, sylvan). It refers to the habitat of the species, living in the forests of Yakushima Is.</p></tp:treatment-sec><tp:treatment-sec sec-type="diagnosis" id="SECID0EKGHK"><title>Diagnosis.</title><p>This species is closely related to <italic><tp:taxon-name><tp:taxon-name-part taxon-name-part-type="genus" reg="Nesticella">N.</tp:taxon-name-part><tp:taxon-name-part taxon-name-part-type="species" reg="brevipes">brevipes</tp:taxon-name-part></tp:taxon-name></italic> and <italic><tp:taxon-name><tp:taxon-name-part taxon-name-part-type="genus" reg="Nesticella">N.</tp:taxon-name-part><tp:taxon-name-part taxon-name-part-type="species" reg="terrestris">terrestris</tp:taxon-name-part></tp:taxon-name></italic>. Male of <italic><tp:taxon-name><tp:taxon-name-part taxon-name-part-type="genus" reg="Nesticella">N.</tp:taxon-name-part><tp:taxon-name-part taxon-name-part-type="species" reg="silvicola">silvicola</tp:taxon-name-part></tp:taxon-name></italic> sp. nov. can be distinguished from male of <italic><tp:taxon-name><tp:taxon-name-part taxon-name-part-type="genus" reg="Nesticella">N.</tp:taxon-name-part><tp:taxon-name-part taxon-name-part-type="species" reg="terrestris">terrestris</tp:taxon-name-part></tp:taxon-name></italic> by the stockier distal process of paracymbium (<abbrev xmlns:xlink="http://www.w3.org/1999/xlink" xlink:title="distal process(es) of paracymbium" id="ABBRID0E3HHK" xlink:type="simple">Di</abbrev>), the sharper radical apophysis (<abbrev xmlns:xlink="http://www.w3.org/1999/xlink" xlink:title="radical apophysis" id="ABBRID0EAIHK" xlink:type="simple">Ra</abbrev>), and by the wider ventral process II of paracymbium (<abbrev xmlns:xlink="http://www.w3.org/1999/xlink" xlink:title="ventral process(es) of paracymbium" id="ABBRID0EEIHK" xlink:type="simple">Ve</abbrev>-II), (vs sharper <abbrev xmlns:xlink="http://www.w3.org/1999/xlink" xlink:title="distal process(es) of paracymbium" id="ABBRID0EIIHK" xlink:type="simple">Di</abbrev>, rounder <abbrev xmlns:xlink="http://www.w3.org/1999/xlink" xlink:title="radical apophysis" id="ABBRID0EMIHK" xlink:type="simple">Ra</abbrev>, and thinner <abbrev xmlns:xlink="http://www.w3.org/1999/xlink" xlink:title="ventral process(es) of paracymbium" id="ABBRID0EQIHK" xlink:type="simple">Ve</abbrev>-II in <italic><tp:taxon-name><tp:taxon-name-part taxon-name-part-type="genus" reg="Nesticella">N.</tp:taxon-name-part><tp:taxon-name-part taxon-name-part-type="species" reg="terrestris">terrestris</tp:taxon-name-part></tp:taxon-name></italic>). (Figs <xref ref-type="fig" rid="F8">8A–D</xref>, <xref ref-type="fig" rid="F10">10A–C</xref> cf. Figs <xref ref-type="fig" rid="F6">6A–D</xref>, <xref ref-type="fig" rid="F7">7E–G</xref>). In addition, the origin of the embolus (E) from the radix is located in a different position in the two species (4:30 o’clock in <italic><tp:taxon-name><tp:taxon-name-part taxon-name-part-type="genus" reg="Nesticella">N.</tp:taxon-name-part><tp:taxon-name-part taxon-name-part-type="species" reg="silvicola">silvicola</tp:taxon-name-part></tp:taxon-name></italic> vs 6:00 o’clock in <italic><tp:taxon-name><tp:taxon-name-part taxon-name-part-type="genus" reg="Nesticella">N.</tp:taxon-name-part><tp:taxon-name-part taxon-name-part-type="species" reg="terrestris">terrestris</tp:taxon-name-part></tp:taxon-name></italic>) (Figs <xref ref-type="fig" rid="F8">8A</xref>, <xref ref-type="fig" rid="F10">10A</xref> cf. Figs <xref ref-type="fig" rid="F6">6A</xref>, <xref ref-type="fig" rid="F7">7</xref>). Male of the new species can be easily separated from male of <italic><tp:taxon-name><tp:taxon-name-part taxon-name-part-type="genus" reg="Nesticella">N.</tp:taxon-name-part><tp:taxon-name-part taxon-name-part-type="species" reg="brevipes">brevipes</tp:taxon-name-part></tp:taxon-name></italic> by the single distal process of paracymbium (<abbrev xmlns:xlink="http://www.w3.org/1999/xlink" xlink:title="distal process(es) of paracymbium" id="ABBRID0EALHK" xlink:type="simple">Di</abbrev>), a wider radical apophysis (<abbrev xmlns:xlink="http://www.w3.org/1999/xlink" xlink:title="radical apophysis" id="ABBRID0EELHK" xlink:type="simple">Ra</abbrev>), and a thicker median process of conductor (<abbrev xmlns:xlink="http://www.w3.org/1999/xlink" xlink:title="median process of conductor" id="ABBRID0EILHK" xlink:type="simple">Cm</abbrev>) (vs two <abbrev xmlns:xlink="http://www.w3.org/1999/xlink" xlink:title="distal process(es) of paracymbium" id="ABBRID0EMLHK" xlink:type="simple">Di</abbrev>, a slimmer <abbrev xmlns:xlink="http://www.w3.org/1999/xlink" xlink:title="radical apophysis" id="ABBRID0EQLHK" xlink:type="simple">Ra</abbrev>, and a thinner <abbrev xmlns:xlink="http://www.w3.org/1999/xlink" xlink:title="median process of conductor" id="ABBRID0EULHK" xlink:type="simple">Cm</abbrev> in <italic><tp:taxon-name><tp:taxon-name-part taxon-name-part-type="genus" reg="Nesticella">N.</tp:taxon-name-part><tp:taxon-name-part taxon-name-part-type="species" reg="brevipes">brevipes</tp:taxon-name-part></tp:taxon-name></italic>). (Figs <xref ref-type="fig" rid="F8">8A–D</xref>, <xref ref-type="fig" rid="F10">10A–C</xref> cf. Figs <xref ref-type="fig" rid="F5">5A–D</xref>, <xref ref-type="fig" rid="F7">7A–C</xref>).</p><p>Female of <italic><tp:taxon-name><tp:taxon-name-part taxon-name-part-type="genus" reg="Nesticella">N.</tp:taxon-name-part><tp:taxon-name-part taxon-name-part-type="species" reg="silvicola">silvicola</tp:taxon-name-part></tp:taxon-name></italic> sp. nov. can be distinguished from female of the other Japanese congeners of the <italic><tp:taxon-name><tp:taxon-name-part taxon-name-part-type="genus" reg="Nesticella">N.</tp:taxon-name-part><tp:taxon-name-part taxon-name-part-type="species" reg="brevipes">brevipes</tp:taxon-name-part></tp:taxon-name></italic> group, by the general shape of genitalia, having a short scapus (<abbrev xmlns:xlink="http://www.w3.org/1999/xlink" xlink:title="scapus" id="ABBRID0ELNHK" xlink:type="simple">Sc</abbrev>) with a flat distal margin, more squared lateral margins and strongly bent internal ducts (vs a longer and lobated <abbrev xmlns:xlink="http://www.w3.org/1999/xlink" xlink:title="scapus" id="ABBRID0EPNHK" xlink:type="simple">Sc</abbrev> with straight ducts in <italic><tp:taxon-name><tp:taxon-name-part taxon-name-part-type="genus" reg="Nesticella">N.</tp:taxon-name-part><tp:taxon-name-part taxon-name-part-type="species" reg="brevipes">brevipes</tp:taxon-name-part></tp:taxon-name></italic>, a more lobated scapus with rounder distal margins and straight internal ducts in <italic><tp:taxon-name><tp:taxon-name-part taxon-name-part-type="genus" reg="Nesticella">N.</tp:taxon-name-part><tp:taxon-name-part taxon-name-part-type="species" reg="terrestris">terrestris</tp:taxon-name-part></tp:taxon-name></italic>, or a narrower and more trapezoidal scapus in <italic><tp:taxon-name><tp:taxon-name-part taxon-name-part-type="genus" reg="Nesticella">N.</tp:taxon-name-part><tp:taxon-name-part taxon-name-part-type="species" reg="insulana">insulana</tp:taxon-name-part></tp:taxon-name></italic> sp. nov. (Figs <xref ref-type="fig" rid="F9">9E–G</xref>, <xref ref-type="fig" rid="F10">10F</xref> cf. Figs <xref ref-type="fig" rid="F5">5E–G</xref>, <xref ref-type="fig" rid="F6">6E–G</xref>, <xref ref-type="fig" rid="F7">7D, H</xref>, <xref ref-type="fig" rid="F8">8E–G</xref>, <xref ref-type="fig" rid="F10">10D</xref>). The smaller size further allows a quick separation of <italic><tp:taxon-name><tp:taxon-name-part taxon-name-part-type="genus" reg="Nesticella">N.</tp:taxon-name-part><tp:taxon-name-part taxon-name-part-type="species" reg="silvicola">silvicola</tp:taxon-name-part></tp:taxon-name></italic> sp. nov. from <italic><tp:taxon-name><tp:taxon-name-part taxon-name-part-type="genus" reg="Nesticella">N.</tp:taxon-name-part><tp:taxon-name-part taxon-name-part-type="species" reg="terrestris">terrestris</tp:taxon-name-part></tp:taxon-name></italic> (females 1.84–1.94 vs 2.31–3.30).</p></tp:treatment-sec><tp:treatment-sec sec-type="description" id="SECID0EGQHK"><title>Description of male</title><p><bold>(holotype).</bold> Habitus as in Fig. <xref ref-type="fig" rid="F8">8H</xref>. Total length: 1.91. Prosoma 0.97 long, 0.86 wide. Carapace rounded, yellowish with slightly darker margins and central area. Cervical groove and fovea distinct. Eyes well developed. Eyes measurements: <abbrev xmlns:xlink="http://www.w3.org/1999/xlink" xlink:title="anterior median eyes" id="ABBRID0ESQHK" xlink:type="simple">AME</abbrev> = 0.04, <abbrev xmlns:xlink="http://www.w3.org/1999/xlink" xlink:title="anterior lateral eyes" id="ABBRID0EWQHK" xlink:type="simple">ALE</abbrev> = 0.08, <abbrev xmlns:xlink="http://www.w3.org/1999/xlink" xlink:title="posterior median eyes" id="ABBRID0E1QHK" xlink:type="simple">PME</abbrev> = 0.08, <abbrev xmlns:xlink="http://www.w3.org/1999/xlink" xlink:title="posterior lateral eyes" id="ABBRID0E5QHK" xlink:type="simple">PLE</abbrev> = 0.08, <abbrev xmlns:xlink="http://www.w3.org/1999/xlink" xlink:title="anterior median eyes" id="ABBRID0ECRHK" xlink:type="simple">AME</abbrev>–<abbrev xmlns:xlink="http://www.w3.org/1999/xlink" xlink:title="anterior lateral eyes" id="ABBRID0EGRHK" xlink:type="simple">ALE</abbrev> = 0.03, <abbrev xmlns:xlink="http://www.w3.org/1999/xlink" xlink:title="anterior lateral eyes" id="ABBRID0EKRHK" xlink:type="simple">ALE</abbrev>–<abbrev xmlns:xlink="http://www.w3.org/1999/xlink" xlink:title="posterior lateral eyes" id="ABBRID0EORHK" xlink:type="simple">PLE</abbrev> = 0.00. Chelicerae, labium, maxillae, and sternum of same color as carapace. Legs yellowish with slightly darker annulation on distal femur, tibia, and metatarsus. Legs measurements: I 5.63 (1.60, 0.43, 1.48, 1.48, 0.64), II 4.28 (1.25, 0.38, 1.05, 1.06, 0.54), III 3.91 (1.00, 0.31, 0.82, 0.81, 0.47), IV 4.58 (1.44, 0.41, 1.16, 1.13, 0.44). Opisthosoma greyish with couples of slightly darker marks on anterior and dorsal side gradually merging to each other toward the posterior side.</p><p>Palp as in Figs <xref ref-type="fig" rid="F8">8A–D</xref>, <xref ref-type="fig" rid="F10">10A–C</xref>. Cymbium relatively short, covered with sparse setae, some thicker setae on distal-prolateral margin (Fig. <xref ref-type="fig" rid="F8">8D</xref>). Paracymbium with a single distal process (<abbrev xmlns:xlink="http://www.w3.org/1999/xlink" xlink:title="distal process(es) of paracymbium" id="ABBRID0EASHK" xlink:type="simple">Di</abbrev>), two ventral processes (<abbrev xmlns:xlink="http://www.w3.org/1999/xlink" xlink:title="ventral process(es) of paracymbium" id="ABBRID0EESHK" xlink:type="simple">Ve</abbrev>-I–II), and a dorsal apophysis (<abbrev xmlns:xlink="http://www.w3.org/1999/xlink" xlink:title="dorsal process of paracymbium" id="ABBRID0EISHK" xlink:type="simple">Do</abbrev>): distal process (<abbrev xmlns:xlink="http://www.w3.org/1999/xlink" xlink:title="distal process(es) of paracymbium" id="ABBRID0EMSHK" xlink:type="simple">Di</abbrev>) stumpy, headed ventrally and retrolaterally, hook-like when observed laterally; ventral process I (<abbrev xmlns:xlink="http://www.w3.org/1999/xlink" xlink:title="ventral process(es) of paracymbium" id="ABBRID0EQSHK" xlink:type="simple">Ve</abbrev>-I) sharp and slim, headed internally; ventral process II (<abbrev xmlns:xlink="http://www.w3.org/1999/xlink" xlink:title="ventral process(es) of paracymbium" id="ABBRID0EUSHK" xlink:type="simple">Ve</abbrev>-II) lobated, headed internally; dorsal apophysis (<abbrev xmlns:xlink="http://www.w3.org/1999/xlink" xlink:title="dorsal process of paracymbium" id="ABBRID0EYSHK" xlink:type="simple">Do</abbrev>) lobated, wide and flat (Figs <xref ref-type="fig" rid="F8">8A–D</xref>, <xref ref-type="fig" rid="F10">10A–C</xref>).Embolus (E) long and filiform, origin of embolus positioned at ~ 4:30 o’clock on radix (<abbrev xmlns:xlink="http://www.w3.org/1999/xlink" xlink:title="radix" id="ABBRID0EETHK" xlink:type="simple">Rx</abbrev>). Radical apophysis (<abbrev xmlns:xlink="http://www.w3.org/1999/xlink" xlink:title="radical apophysis" id="ABBRID0EITHK" xlink:type="simple">Ra</abbrev>) strongly sclerotized, wide and stumpy, triangular, ending with a rounded tip. Conductor with 3 distinct processes (<abbrev xmlns:xlink="http://www.w3.org/1999/xlink" xlink:title="prolateral process of conductor" id="ABBRID0EMTHK" xlink:type="simple">Cp</abbrev>, <abbrev xmlns:xlink="http://www.w3.org/1999/xlink" xlink:title="retrolateral process of conductor" id="ABBRID0EQTHK" xlink:type="simple">Cr</abbrev>, <abbrev xmlns:xlink="http://www.w3.org/1999/xlink" xlink:title="median process of conductor" id="ABBRID0EUTHK" xlink:type="simple">Cm</abbrev>) and a half-transparent distal lobe (<abbrev xmlns:xlink="http://www.w3.org/1999/xlink" xlink:title="lobe of conductor" id="ABBRID0EYTHK" xlink:type="simple">Cl</abbrev>). Prolateral process of conductor (<abbrev xmlns:xlink="http://www.w3.org/1999/xlink" xlink:title="prolateral process of conductor" id="ABBRID0E3THK" xlink:type="simple">Cp</abbrev>) flat, ribbon-like and headed counterclockwise, wrapped around embolus. Retrolateral process of conductor (<abbrev xmlns:xlink="http://www.w3.org/1999/xlink" xlink:title="retrolateral process of conductor" id="ABBRID0EAUHK" xlink:type="simple">Cr</abbrev>) wide and thick, curved inside. Median process of conductor (<abbrev xmlns:xlink="http://www.w3.org/1999/xlink" xlink:title="median process of conductor" id="ABBRID0EEUHK" xlink:type="simple">Cm</abbrev>) thick and strongly sclerotized, spine-like, ending blunt, with a ribbon-like lobe wrapped around its prolateral side. (Figs <xref ref-type="fig" rid="F8">8A–C</xref>, <xref ref-type="fig" rid="F10">10A, B</xref>).</p></tp:treatment-sec><tp:treatment-sec sec-type="description" id="SECID0EQUHK"><title>Description of female</title><p><bold>(one of the paratypes).</bold> Habitus as in Fig. <xref ref-type="fig" rid="F8">8I</xref>. Total length: 1.87. Prosoma 0.88 long, 0.78 wide. Cephalic area as in Fig. <xref ref-type="fig" rid="F8">8J</xref>. Eyes measurements: <abbrev xmlns:xlink="http://www.w3.org/1999/xlink" xlink:title="anterior median eyes" id="ABBRID0EAVHK" xlink:type="simple">AME</abbrev> = 0.04, <abbrev xmlns:xlink="http://www.w3.org/1999/xlink" xlink:title="anterior lateral eyes" id="ABBRID0EEVHK" xlink:type="simple">ALE</abbrev> = 0.08, <abbrev xmlns:xlink="http://www.w3.org/1999/xlink" xlink:title="posterior median eyes" id="ABBRID0EIVHK" xlink:type="simple">PME</abbrev> = 0.08, <abbrev xmlns:xlink="http://www.w3.org/1999/xlink" xlink:title="posterior lateral eyes" id="ABBRID0EMVHK" xlink:type="simple">PLE</abbrev> = 0.08, <abbrev xmlns:xlink="http://www.w3.org/1999/xlink" xlink:title="anterior median eyes" id="ABBRID0EQVHK" xlink:type="simple">AME</abbrev>–<abbrev xmlns:xlink="http://www.w3.org/1999/xlink" xlink:title="anterior lateral eyes" id="ABBRID0EUVHK" xlink:type="simple">ALE</abbrev> = 0.03, <abbrev xmlns:xlink="http://www.w3.org/1999/xlink" xlink:title="anterior lateral eyes" id="ABBRID0EYVHK" xlink:type="simple">ALE</abbrev>–<abbrev xmlns:xlink="http://www.w3.org/1999/xlink" xlink:title="posterior lateral eyes" id="ABBRID0E3VHK" xlink:type="simple">PLE</abbrev> = 0.00. Coloration and other details as in male. Legs measurements: I 4.65 (1.33, 0.40, 1.21, 1.10, 0.61), II 3.68 (1.10, 0.37, 0.86, 0.82, 0.53), III 2.09 (0.89, 0.30, 0.62, 0.63, 0.46), IV 3.96 (1.22, 0.33, 1.02, 0.88, 0.53).</p><p>Epigyne and vulva as in Figs <xref ref-type="fig" rid="F8">8E–G</xref>, <xref ref-type="fig" rid="F10">10D</xref>. Scapus (<abbrev xmlns:xlink="http://www.w3.org/1999/xlink" xlink:title="scapus" id="ABBRID0EKWHK" xlink:type="simple">Sc</abbrev>) very short and wide, rectangular, ~ 2.5× wider than long, ending with a flat posterior margin slightly concave in the center (Figs <xref ref-type="fig" rid="F8">8E, F</xref>, <xref ref-type="fig" rid="F10">10D</xref>). Copulatory opening (<abbrev xmlns:xlink="http://www.w3.org/1999/xlink" xlink:title="copulatory opening" id="ABBRID0EWWHK" xlink:type="simple">Co</abbrev>) at the inner-lateral sides of scapus. Internal ducts slightly visible through the transparent tegument, shaped as 2 angled brackets pointing towards each other. Copulatory ducts (<abbrev xmlns:xlink="http://www.w3.org/1999/xlink" xlink:title="copulatory duct" id="ABBRID0E1WHK" xlink:type="simple">Cd</abbrev>), short and thick, bent in the central trait, proximal part of ducts heading slightly internally, distal part heading laterally before reaching spermathecae. Insemination ducts (<abbrev xmlns:xlink="http://www.w3.org/1999/xlink" xlink:title="insemination duct" id="ABBRID0E5WHK" xlink:type="simple">Id</abbrev>) thin, coiled around copulatory ducts. Spermathecae (S) small and rounded, separated from each other by ~ 1.5× their diameter (Fig. <xref ref-type="fig" rid="F8">8G</xref>).</p></tp:treatment-sec><tp:treatment-sec sec-type="description" id="SECID0EGXHK"><title>Size variation.</title><p>(based on 5 females). Total length: 1.84–1.94, prosoma length: 0.86–0.99, prosoma width: 0.78–0.84.</p></tp:treatment-sec><tp:treatment-sec sec-type="distribution" id="SECID0ELXHK"><title>Distribution.</title><p>Known only from Yakushima Is. in western Japan (Fig. <xref ref-type="fig" rid="F16">16B</xref>).</p></tp:treatment-sec><tp:treatment-sec sec-type="habitat" id="SECID0EVXHK"><title>Habitat and ecology.</title><p><italic><tp:taxon-name><tp:taxon-name-part taxon-name-part-type="genus" reg="Nesticella">Nesticella</tp:taxon-name-part><tp:taxon-name-part taxon-name-part-type="species" reg="silvicola">silvicola</tp:taxon-name-part></tp:taxon-name></italic> sp. nov. inhabits the shadowed and humid broadleaf and mixed forests covering the mountain slopes in Yakushima Is. This species builds simple scaffold webs in the empty spaces and recesses between the leaf litter and under rotten logs.</p></tp:treatment-sec><tp:treatment-sec><!--Section generated to contain objects referenced in tp:taxon-treatment.--><fig id="F8" position="float" orientation="portrait"><object-id xmlns:xlink="http://www.w3.org/1999/xlink" content-type="doi" xlink:type="simple">10.3897/zookeys.1174.101251.figure8</object-id><object-id xmlns:xlink="http://www.w3.org/1999/xlink" content-type="arpha" xlink:type="simple">45AFCFA0-1373-535B-BD29-6A17F39B5A74</object-id><label>Figure 8.</label><caption><p><italic><tp:taxon-name><tp:taxon-name-part taxon-name-part-type="genus" reg="Nesticella">Nesticella</tp:taxon-name-part><tp:taxon-name-part taxon-name-part-type="species" reg="silvicola">silvicola</tp:taxon-name-part></tp:taxon-name></italic> sp. nov. <bold>A</bold> male palp (holotype), ventral view <bold>B</bold> same, retrolateral view <bold>C</bold> same, ventro-prolateral view <bold>D</bold> same, dorsal view <bold>E</bold> female epigyne (one of the paratypes), ventral view <bold>F</bold> same, from shape variation <bold>G</bold> vulva, dorsal view <bold>H</bold> habitus of male <bold>I</bold> habitus of female <bold>J</bold> cephalic area of female, frontal view. Abbreviations: <abbrev xmlns:xlink="http://www.w3.org/1999/xlink" xlink:title="copulatory duct" id="ABBRID0E2MEK" xlink:type="simple">Cd</abbrev> – copulatory duct; <abbrev xmlns:xlink="http://www.w3.org/1999/xlink" xlink:title="copulatory opening" id="ABBRID0E6MEK" xlink:type="simple">Co</abbrev> – copulatory opening; <abbrev xmlns:xlink="http://www.w3.org/1999/xlink" xlink:title="insemination duct" id="ABBRID0EDNEK" xlink:type="simple">Id</abbrev> – insemination duct; S – spermatheca; <abbrev xmlns:xlink="http://www.w3.org/1999/xlink" xlink:title="scapus" id="ABBRID0EHNEK" xlink:type="simple">Sc</abbrev> – scapus. Scale bars: 0.2 mm (<bold>A–G, J</bold>); 1.0 mm (<bold>H, I</bold>).</p></caption><graphic xmlns:xlink="http://www.w3.org/1999/xlink" xlink:href="zookeys-1174-219_article-101251__-g008.jpg" position="float" orientation="portrait" xlink:type="simple" id="oo_891292.jpg"><uri content-type="original_file" xlink:type="simple">https://binary.pensoft.net/fig/891292</uri></graphic></fig><fig id="F10" position="float" orientation="portrait"><object-id xmlns:xlink="http://www.w3.org/1999/xlink" content-type="doi" xlink:type="simple">10.3897/zookeys.1174.101251.figure10</object-id><object-id xmlns:xlink="http://www.w3.org/1999/xlink" content-type="arpha" xlink:type="simple">9B266BC5-5F69-50BE-878A-B28C85E463B4</object-id><label>Figure 10.</label><caption><p>Genitalia of <italic><tp:taxon-name><tp:taxon-name-part taxon-name-part-type="genus" reg="Nesticella">Nesticella</tp:taxon-name-part><tp:taxon-name-part taxon-name-part-type="species" reg="silvicola">silvicola</tp:taxon-name-part></tp:taxon-name></italic> sp. nov. and <italic><tp:taxon-name><tp:taxon-name-part taxon-name-part-type="genus" reg="Nesticella">N.</tp:taxon-name-part><tp:taxon-name-part taxon-name-part-type="species" reg="insulana">insulana</tp:taxon-name-part></tp:taxon-name></italic> sp. nov. <bold>A</bold> male palp of <italic><tp:taxon-name><tp:taxon-name-part taxon-name-part-type="genus" reg="Nesticella">N.</tp:taxon-name-part><tp:taxon-name-part taxon-name-part-type="species" reg="silvicola">silvicola</tp:taxon-name-part></tp:taxon-name></italic> sp. nov., ventral view <bold>B</bold> same, retrolateral view <bold>C</bold> detail or paracymbium, dorsal view <bold>E</bold> female epigyne, ventral view <bold>E</bold> male palp of <italic><tp:taxon-name><tp:taxon-name-part taxon-name-part-type="genus" reg="Nesticella">N.</tp:taxon-name-part><tp:taxon-name-part taxon-name-part-type="species" reg="insulana">insulana</tp:taxon-name-part></tp:taxon-name></italic> sp. nov., ventral view <bold>F</bold> same, retrolateral view <bold>C</bold> detail or paracymbium, dorsal view <bold>H</bold> female epigyne, ventral view. Abbreviations: <abbrev xmlns:xlink="http://www.w3.org/1999/xlink" xlink:title="lobe of conductor" id="ABBRID0EYIGK" xlink:type="simple">Cl</abbrev> – lobe of conductor; <abbrev xmlns:xlink="http://www.w3.org/1999/xlink" xlink:title="median process of conductor" id="ABBRID0E3IGK" xlink:type="simple">Cm</abbrev> – median process of conductor; <abbrev xmlns:xlink="http://www.w3.org/1999/xlink" xlink:title="copulatory opening" id="ABBRID0EAJGK" xlink:type="simple">Co</abbrev> – copulatory opening; <abbrev xmlns:xlink="http://www.w3.org/1999/xlink" xlink:title="prolateral process of conductor" id="ABBRID0EEJGK" xlink:type="simple">Cp</abbrev> – prolateral process of conductor; <abbrev xmlns:xlink="http://www.w3.org/1999/xlink" xlink:title="retrolateral process of conductor" id="ABBRID0EIJGK" xlink:type="simple">Cr</abbrev> – retrolateral process of conductor; <abbrev xmlns:xlink="http://www.w3.org/1999/xlink" xlink:title="distal process(es) of paracymbium" id="ABBRID0EMJGK" xlink:type="simple">Di</abbrev> I–II – distal process(es) I and II of paracymbium; <abbrev xmlns:xlink="http://www.w3.org/1999/xlink" xlink:title="dorsal process of paracymbium" id="ABBRID0EQJGK" xlink:type="simple">Do</abbrev> – dorsal process of paracymbium; E – embolus; P – paracymbium; <abbrev xmlns:xlink="http://www.w3.org/1999/xlink" xlink:title="radical apophysis" id="ABBRID0EUJGK" xlink:type="simple">Ra</abbrev> – radical apophysis; <abbrev xmlns:xlink="http://www.w3.org/1999/xlink" xlink:title="radix" id="ABBRID0EYJGK" xlink:type="simple">Rx</abbrev> – radix; S – spermatheca; <abbrev xmlns:xlink="http://www.w3.org/1999/xlink" xlink:title="scapus" id="ABBRID0E3JGK" xlink:type="simple">Sc</abbrev> – scapus; <abbrev xmlns:xlink="http://www.w3.org/1999/xlink" xlink:title="sperm duct" id="ABBRID0EAKGK" xlink:type="simple">Sd</abbrev> – sperm duct; <abbrev xmlns:xlink="http://www.w3.org/1999/xlink" xlink:title="subtegulum" id="ABBRID0EEKGK" xlink:type="simple">St</abbrev> – subtegulum; <abbrev xmlns:xlink="http://www.w3.org/1999/xlink" xlink:title="tegulum" id="ABBRID0EIKGK" xlink:type="simple">Te</abbrev> – tegulum; <abbrev xmlns:xlink="http://www.w3.org/1999/xlink" xlink:title="ventral process(es) of paracymbium" id="ABBRID0EMKGK" xlink:type="simple">Ve</abbrev> I–II – ventral processes I and II of paracymbium. Scale bars: 0.2 mm.</p></caption><graphic xmlns:xlink="http://www.w3.org/1999/xlink" xlink:href="zookeys-1174-219_article-101251__-g010.jpg" position="float" orientation="portrait" xlink:type="simple" id="oo_891294.jpg"><uri content-type="original_file" xlink:type="simple">https://binary.pensoft.net/fig/891294</uri></graphic></fig><fig id="F16" position="float" orientation="portrait"><object-id xmlns:xlink="http://www.w3.org/1999/xlink" content-type="doi" xlink:type="simple">10.3897/zookeys.1174.101251.figure16</object-id><object-id xmlns:xlink="http://www.w3.org/1999/xlink" content-type="arpha" xlink:type="simple">06805CD1-8F2F-5F1E-A724-710DEB88BCD2</object-id><label>Figure 16.</label><caption><p>Distribution of <italic><tp:taxon-name><tp:taxon-name-part taxon-name-part-type="genus" reg="Nesticella">Nesticella</tp:taxon-name-part></tp:taxon-name></italic> and <italic><tp:taxon-name><tp:taxon-name-part taxon-name-part-type="genus" reg="Howaia">Howaia</tp:taxon-name-part></tp:taxon-name></italic> species in mainland Japan and Ryukyu Archipelago <bold>A</bold> distribution of <italic><tp:taxon-name><tp:taxon-name-part taxon-name-part-type="genus" reg="Nesticella">N.</tp:taxon-name-part><tp:taxon-name-part taxon-name-part-type="species" reg="brevipes">brevipes</tp:taxon-name-part></tp:taxon-name></italic> and <italic><tp:taxon-name><tp:taxon-name-part taxon-name-part-type="genus" reg="Nesticella">N.</tp:taxon-name-part><tp:taxon-name-part taxon-name-part-type="species" reg="terrestris">terrestris</tp:taxon-name-part></tp:taxon-name></italic> in mainland Japan and neighboring countries <bold>B</bold> distribution of <italic><tp:taxon-name><tp:taxon-name-part taxon-name-part-type="genus" reg="Nesticella">Nesticella</tp:taxon-name-part></tp:taxon-name></italic> and <italic><tp:taxon-name><tp:taxon-name-part taxon-name-part-type="genus" reg="Howaia">Howaia</tp:taxon-name-part></tp:taxon-name></italic> species endemic to the Ryukyu Archipelago <bold>C</bold> distribution of <italic><tp:taxon-name><tp:taxon-name-part taxon-name-part-type="genus" reg="Howaia">H.</tp:taxon-name-part><tp:taxon-name-part taxon-name-part-type="species" reg="mogera">mogera</tp:taxon-name-part></tp:taxon-name></italic> in mainland Japan and neighboring countries <bold>D</bold> distribution of <italic><tp:taxon-name><tp:taxon-name-part taxon-name-part-type="genus" reg="Howaia">H.</tp:taxon-name-part><tp:taxon-name-part taxon-name-part-type="species" reg="mogera">mogera</tp:taxon-name-part></tp:taxon-name></italic> in the Ryukyu Archipelago and neighboring countries. Colored squares refer to the type localities of the species, colored dots indicate the locations of specimens whose morphology has been checked during this study, dashed areas refer to the generally known distribution of the species, question marks refer to unclear distributions (see “remarks on misidentifications” of <italic><tp:taxon-name><tp:taxon-name-part taxon-name-part-type="genus" reg="Nesticella">N.</tp:taxon-name-part><tp:taxon-name-part taxon-name-part-type="species" reg="brevipes">brevipes</tp:taxon-name-part></tp:taxon-name></italic> and <italic><tp:taxon-name><tp:taxon-name-part taxon-name-part-type="genus" reg="Nesticella">N.</tp:taxon-name-part><tp:taxon-name-part taxon-name-part-type="species" reg="terrestris">terrestris</tp:taxon-name-part></tp:taxon-name></italic>).</p></caption><graphic xmlns:xlink="http://www.w3.org/1999/xlink" xlink:href="zookeys-1174-219_article-101251__-g016.jpg" position="float" orientation="portrait" xlink:type="simple" id="oo_891300.jpg"><uri content-type="original_file" xlink:type="simple">https://binary.pensoft.net/fig/891300</uri></graphic></fig><fig id="F6" position="float" orientation="portrait"><object-id xmlns:xlink="http://www.w3.org/1999/xlink" content-type="doi" xlink:type="simple">10.3897/zookeys.1174.101251.figure6</object-id><object-id xmlns:xlink="http://www.w3.org/1999/xlink" content-type="arpha" xlink:type="simple">F6C58194-D0EB-5D11-9623-EE4A1727C7D7</object-id><label>Figure 6.</label><caption><p><italic><tp:taxon-name><tp:taxon-name-part taxon-name-part-type="genus" reg="Nesticella">Nesticella</tp:taxon-name-part><tp:taxon-name-part taxon-name-part-type="species" reg="terrestris">terrestris</tp:taxon-name-part></tp:taxon-name></italic><bold>A</bold> male palp (one of the topotypes), ventral view <bold>B</bold> same, retrolateral view <bold>C</bold> same, ventro-prolateral view <bold>D</bold> same, dorsal view <bold>E</bold> female epigyne (topotype), ventral view <bold>F</bold> same after dissection, shape variation <bold>G</bold> vulva, dorsal view <bold>H</bold> habitus of male (topotype) <bold>I</bold> habitus of female <bold>J</bold> cephalic area of female, frontal view. Abbreviations: <abbrev xmlns:xlink="http://www.w3.org/1999/xlink" xlink:title="copulatory duct" id="ABBRID0E1GEK" xlink:type="simple">Cd</abbrev> – copulatory duct; <abbrev xmlns:xlink="http://www.w3.org/1999/xlink" xlink:title="copulatory opening" id="ABBRID0E5GEK" xlink:type="simple">Co</abbrev> – copulatory opening; <abbrev xmlns:xlink="http://www.w3.org/1999/xlink" xlink:title="insemination duct" id="ABBRID0ECHEK" xlink:type="simple">Id</abbrev> – insemination duct; S – spermatheca; <abbrev xmlns:xlink="http://www.w3.org/1999/xlink" xlink:title="scapus" id="ABBRID0EGHEK" xlink:type="simple">Sc</abbrev> – scapus. Scale bars: 0.2 mm (<bold>A–G, J</bold>); 1.0 mm (<bold>H, I</bold>).</p></caption><graphic xmlns:xlink="http://www.w3.org/1999/xlink" xlink:href="zookeys-1174-219_article-101251__-g006.jpg" position="float" orientation="portrait" xlink:type="simple" id="oo_891290.jpg"><uri content-type="original_file" xlink:type="simple">https://binary.pensoft.net/fig/891290</uri></graphic></fig><fig id="F7" position="float" orientation="portrait"><object-id xmlns:xlink="http://www.w3.org/1999/xlink" content-type="doi" xlink:type="simple">10.3897/zookeys.1174.101251.figure7</object-id><object-id xmlns:xlink="http://www.w3.org/1999/xlink" content-type="arpha" xlink:type="simple">4CF301E7-A10E-571B-8AF6-20D127E1B870</object-id><label>Figure 7.</label><caption><p>Genitalia of <italic><tp:taxon-name><tp:taxon-name-part taxon-name-part-type="genus" reg="Nesticella">Nesticella</tp:taxon-name-part><tp:taxon-name-part taxon-name-part-type="species" reg="brevipes">brevipes</tp:taxon-name-part></tp:taxon-name></italic> and <italic><tp:taxon-name><tp:taxon-name-part taxon-name-part-type="genus" reg="Nesticella">N.</tp:taxon-name-part><tp:taxon-name-part taxon-name-part-type="species" reg="terrestris">terrestris</tp:taxon-name-part></tp:taxon-name></italic><bold>A</bold> male palp of <italic><tp:taxon-name><tp:taxon-name-part taxon-name-part-type="genus" reg="Nesticella">N.</tp:taxon-name-part><tp:taxon-name-part taxon-name-part-type="species" reg="brevipes">brevipes</tp:taxon-name-part></tp:taxon-name></italic>, ventral view <bold>B</bold> same, retrolateral view <bold>C</bold> detail or paracymbium, dorsal view <bold>E</bold> female epigyne, ventral view <bold>E</bold> male palp of <italic><tp:taxon-name><tp:taxon-name-part taxon-name-part-type="genus" reg="Nesticella">N.</tp:taxon-name-part><tp:taxon-name-part taxon-name-part-type="species" reg="terrestris">terrestris</tp:taxon-name-part></tp:taxon-name></italic>, ventral view <bold>F</bold> same, retrolateral view <bold>C</bold> detail or paracymbium, dorsal view <bold>H</bold> female epigyne, ventral view. Abbreviations: <abbrev xmlns:xlink="http://www.w3.org/1999/xlink" xlink:title="lobe of conductor" id="ABBRID0EXJEK" xlink:type="simple">Cl</abbrev> – lobe of conductor; <abbrev xmlns:xlink="http://www.w3.org/1999/xlink" xlink:title="median process of conductor" id="ABBRID0E2JEK" xlink:type="simple">Cm</abbrev> – median process of conductor; <abbrev xmlns:xlink="http://www.w3.org/1999/xlink" xlink:title="copulatory opening" id="ABBRID0E6JEK" xlink:type="simple">Co</abbrev> – copulatory opening; <abbrev xmlns:xlink="http://www.w3.org/1999/xlink" xlink:title="prolateral process of conductor" id="ABBRID0EDKEK" xlink:type="simple">Cp</abbrev> – prolateral process of conductor; <abbrev xmlns:xlink="http://www.w3.org/1999/xlink" xlink:title="retrolateral process of conductor" id="ABBRID0EHKEK" xlink:type="simple">Cr</abbrev> – retrolateral process of conductor; <abbrev xmlns:xlink="http://www.w3.org/1999/xlink" xlink:title="distal process(es) of paracymbium" id="ABBRID0ELKEK" xlink:type="simple">Di</abbrev> I–II – distal process(es) I and II of paracymbium; <abbrev xmlns:xlink="http://www.w3.org/1999/xlink" xlink:title="dorsal process of paracymbium" id="ABBRID0EPKEK" xlink:type="simple">Do</abbrev> – dorsal process of paracymbium; E – embolus; P – paracymbium; <abbrev xmlns:xlink="http://www.w3.org/1999/xlink" xlink:title="radical apophysis" id="ABBRID0ETKEK" xlink:type="simple">Ra</abbrev> – radical apophysis; <abbrev xmlns:xlink="http://www.w3.org/1999/xlink" xlink:title="radix" id="ABBRID0EXKEK" xlink:type="simple">Rx</abbrev> – radix; S – spermatheca; <abbrev xmlns:xlink="http://www.w3.org/1999/xlink" xlink:title="scapus" id="ABBRID0E2KEK" xlink:type="simple">Sc</abbrev> – scapus; <abbrev xmlns:xlink="http://www.w3.org/1999/xlink" xlink:title="sperm duct" id="ABBRID0E6KEK" xlink:type="simple">Sd</abbrev> – sperm duct; <abbrev xmlns:xlink="http://www.w3.org/1999/xlink" xlink:title="subtegulum" id="ABBRID0EDLEK" xlink:type="simple">St</abbrev> – subtegulum; <abbrev xmlns:xlink="http://www.w3.org/1999/xlink" xlink:title="tegulum" id="ABBRID0EHLEK" xlink:type="simple">Te</abbrev> – tegulum; <abbrev xmlns:xlink="http://www.w3.org/1999/xlink" xlink:title="ventral process(es) of paracymbium" id="ABBRID0ELLEK" xlink:type="simple">Ve</abbrev> I–II – ventral processes I and II of paracymbium. Scale bars: 0.2 mm.</p></caption><graphic xmlns:xlink="http://www.w3.org/1999/xlink" xlink:href="zookeys-1174-219_article-101251__-g007.jpg" position="float" orientation="portrait" xlink:type="simple" id="oo_891291.jpg"><uri content-type="original_file" xlink:type="simple">https://binary.pensoft.net/fig/891291</uri></graphic></fig><fig id="F5" position="float" orientation="portrait"><object-id xmlns:xlink="http://www.w3.org/1999/xlink" content-type="doi" xlink:type="simple">10.3897/zookeys.1174.101251.figure5</object-id><object-id xmlns:xlink="http://www.w3.org/1999/xlink" content-type="arpha" xlink:type="simple">884817A2-3C94-50F8-A7E1-FA1FB38120F1</object-id><label>Figure 5.</label><caption><p><italic><tp:taxon-name><tp:taxon-name-part taxon-name-part-type="genus" reg="Nesticella">Nesticella</tp:taxon-name-part><tp:taxon-name-part taxon-name-part-type="species" reg="brevipes">brevipes</tp:taxon-name-part></tp:taxon-name></italic><bold>A</bold> male palp (paratype), ventral view <bold>B</bold> same, retrolateral view <bold>C</bold> same, ventro-prolateral view <bold>D</bold> same, dorsal view <bold>E</bold> female epigyne (holotype), ventral view <bold>F</bold> same, female from Kyushu <bold>G</bold> vulva, dorsal view <bold>H</bold> habitus of male (old specimen from Kyushu); I habitus of female (specimen from Shikoku); J cephalic area of female, frontal view. Abbreviations: <abbrev xmlns:xlink="http://www.w3.org/1999/xlink" xlink:title="copulatory duct" id="ABBRID0E1EEK" xlink:type="simple">Cd</abbrev> – copulatory duct; <abbrev xmlns:xlink="http://www.w3.org/1999/xlink" xlink:title="copulatory opening" id="ABBRID0E5EEK" xlink:type="simple">Co</abbrev> – copulatory opening; <abbrev xmlns:xlink="http://www.w3.org/1999/xlink" xlink:title="insemination duct" id="ABBRID0ECFEK" xlink:type="simple">Id</abbrev> – insemination duct; S – spermatheca; <abbrev xmlns:xlink="http://www.w3.org/1999/xlink" xlink:title="scapus" id="ABBRID0EGFEK" xlink:type="simple">Sc</abbrev> – scapus. Scale bars: 0.2 mm (<bold>A–G, J</bold>); 1.0 mm (<bold>H, I</bold>).</p></caption><graphic xmlns:xlink="http://www.w3.org/1999/xlink" xlink:href="zookeys-1174-219_article-101251__-g005.jpg" position="float" orientation="portrait" xlink:type="simple" id="oo_891289.jpg"><uri content-type="original_file" xlink:type="simple">https://binary.pensoft.net/fig/891289</uri></graphic></fig><fig id="F9" position="float" orientation="portrait"><object-id xmlns:xlink="http://www.w3.org/1999/xlink" content-type="doi" xlink:type="simple">10.3897/zookeys.1174.101251.figure9</object-id><object-id xmlns:xlink="http://www.w3.org/1999/xlink" content-type="arpha" xlink:type="simple">AEE42FD5-F9B1-5EF2-BFFA-A630F0DBEDF5</object-id><label>Figure 9.</label><caption><p><italic><tp:taxon-name><tp:taxon-name-part taxon-name-part-type="genus" reg="Nesticella">Nesticella</tp:taxon-name-part><tp:taxon-name-part taxon-name-part-type="species" reg="insulana">insulana</tp:taxon-name-part></tp:taxon-name></italic> sp. nov. <bold>A</bold> male palp (holotype), ventral view <bold>B</bold> same, retrolateral view <bold>C</bold> same, ventro-prolateral view <bold>D</bold> same, dorsal view <bold>E</bold> female epigyne (one of the paratypes), ventral view <bold>F</bold> same, from shape variation <bold>G</bold> vulva, dorsal view <bold>H</bold> habitus of male <bold>I</bold> habitus of female <bold>J</bold> cephalic area of female, frontal view. Abbreviations: <abbrev xmlns:xlink="http://www.w3.org/1999/xlink" xlink:title="copulatory duct" id="ABBRID0E2FGK" xlink:type="simple">Cd</abbrev> – copulatory duct; <abbrev xmlns:xlink="http://www.w3.org/1999/xlink" xlink:title="copulatory opening" id="ABBRID0E6FGK" xlink:type="simple">Co</abbrev> – copulatory opening; <abbrev xmlns:xlink="http://www.w3.org/1999/xlink" xlink:title="insemination duct" id="ABBRID0EDGGK" xlink:type="simple">Id</abbrev> – insemination duct; S – spermatheca; <abbrev xmlns:xlink="http://www.w3.org/1999/xlink" xlink:title="scapus" id="ABBRID0EHGGK" xlink:type="simple">Sc</abbrev> – scapus. Scale bars: 0.2 mm (<bold>A–G, J</bold>); 1.0 mm (<bold>H, I</bold>).</p></caption><graphic xmlns:xlink="http://www.w3.org/1999/xlink" xlink:href="zookeys-1174-219_article-101251__-g009.jpg" position="float" orientation="portrait" xlink:type="simple" id="oo_891293.jpg"><uri content-type="original_file" xlink:type="simple">https://binary.pensoft.net/fig/891293</uri></graphic></fig></tp:treatment-sec></tp:taxon-treatment>
