# Supplementary material for: ﻿Integrative taxonomic revision of the genera Nesticella and Howaia in Japan with the description of five new species (Araneae, Nesticidae, Nesticellini)
Source: Zookeys. 2023 Aug 11;1174:219–72. doi: 10.3897/zookeys.1174.101251 (PMC10439460; doi:10.3897/zookeys.1174.101251)
Supplement: XML Treatment for Nesticella insulana [file zookeys.1174.101251-treatment9.xml]

<!DOCTYPE tp:taxon-treatment
  PUBLIC "-//TaxonX//DTD Taxonomic Treatment Publishing DTD v0 20100105//EN" "tax-treatment-NSO.dtd">
<tp:taxon-treatment xmlns:tp="http://www.plazi.org/taxpub"><tp:treatment-meta><kwd-group><label>Taxon classification</label><kwd>
              <named-content content-type="kingdom">Animalia</named-content>
            </kwd><kwd>
              <named-content content-type="order">Araneae</named-content>
            </kwd><kwd>
              <named-content content-type="family">Nesticidae</named-content>
            </kwd></kwd-group><mixed-citation publication-type="journal"><person-group><name><surname>Ballarin</surname><given-names>Francesco</given-names></name><name><surname>Eguchi</surname><given-names>Katsuyuki</given-names></name></person-group><article-title>﻿Integrative taxonomic revision of the genera <italic><tp:taxon-name><tp:taxon-name-part taxon-name-part-type="genus" reg="Nesticella">Nesticella</tp:taxon-name-part></tp:taxon-name></italic> and <italic><tp:taxon-name><tp:taxon-name-part taxon-name-part-type="genus" reg="Howaia">Howaia</tp:taxon-name-part></tp:taxon-name></italic> in Japan with the description of five new species (<tp:taxon-name><tp:taxon-name-part taxon-name-part-type="order">Araneae</tp:taxon-name-part></tp:taxon-name>, <tp:taxon-name><tp:taxon-name-part taxon-name-part-type="family">Nesticidae</tp:taxon-name-part></tp:taxon-name>, <tp:taxon-name><tp:taxon-name-part taxon-name-part-type="tribe">Nesticellini</tp:taxon-name-part></tp:taxon-name>)</article-title><source>Zookeys</source><day>11</day><month>08</month><year>2023</year><volume>1174</volume><fpage>219</fpage><lpage>272</lpage><pub-id pub-id-type="doi">10.3897/zookeys.1174.101251</pub-id></mixed-citation></tp:treatment-meta><tp:nomenclature><label>﻿</label><tp:taxon-name>
            <object-id xmlns:xlink="http://www.w3.org/1999/xlink" content-type="arpha" xlink:type="simple">AE62E405-4D24-52F5-898E-4D62E5832E7E</object-id>
            <tp:taxon-name-part taxon-name-part-type="genus" reg="Nesticella">Nesticella</tp:taxon-name-part>
            <tp:taxon-name-part taxon-name-part-type="species" reg="insulana">insulana</tp:taxon-name-part>
            <object-id xmlns:xlink="http://www.w3.org/1999/xlink" content-type="zoobank" xlink:type="simple">https://zoobank.org/9961274C-5928-4C53-9E5D-094C11C4C839</object-id>
          </tp:taxon-name><tp:taxon-status xmlns:xlink="http://www.w3.org/1999/xlink" xlink:type="simple">sp. nov.</tp:taxon-status><xref ref-type="fig" rid="F9">Figs 9A–J</xref><xref ref-type="fig" rid="F10">, 10E–H</xref><xref ref-type="fig" rid="F16">, 16B (Japanese name: donan-horahimegumo ドナンホラヒメグモ)</xref></tp:nomenclature><tp:treatment-sec sec-type="material" id="SECID0E3ZHK"><title>Material examined.</title><p>♂ <bold><italic>Holotype</italic>: Japan: Okinawa Pref., Yonaguni-jima Is.</bold>: Mantabaru Forest Park (満田原森林公園), 54 m, humid forest litter in a narrow valley, <named-content xmlns:xlink="http://www.w3.org/1999/xlink" content-type="dwc:verbatimCoordinates" xlink:type="simple"><named-content content-type="geo-json" specific-use="{&#34;type&#34;:&#34;Point&#34;,&#34;coordinates&#34;:[122.976920,24.456520]}" id="NCID0EJ1HK" xlink:type="simple">24.45652°N, 122.97692°E</named-content></named-content>, 3.Mar.2021, K. Eguchi leg. (NSMT-Ar 25257).</p><p><bold><italic>Paratypes</italic></bold>: 4♀, same locality and date as the holotype, K. Eguchi leg. (NSMT-Ar 25258); 5♀, same locality and date, 112 m, <named-content xmlns:xlink="http://www.w3.org/1999/xlink" content-type="dwc:verbatimCoordinates" xlink:type="simple"><named-content content-type="geo-json" specific-use="{&#34;type&#34;:&#34;Point&#34;,&#34;coordinates&#34;:[122.976750,24.456780]}" id="NCID0EY1HK" xlink:type="simple">24.45678°N, 122.97675°E</named-content></named-content>, F. Ballarin leg. (<abbrev xmlns:xlink="http://www.w3.org/1999/xlink" xlink:title="Francesco Ballarin" id="ABBRID0E41HK" xlink:type="simple">FBPC</abbrev>).</p></tp:treatment-sec><tp:treatment-sec sec-type="material" id="SECID0EB2HK"><title>Other material examined.</title><p>1♂ subad., same locality and date as the holotype, 115 m, humid forest litter, <named-content xmlns:xlink="http://www.w3.org/1999/xlink" content-type="dwc:verbatimCoordinates" xlink:type="simple"><named-content content-type="geo-json" specific-use="{&#34;type&#34;:&#34;Point&#34;,&#34;coordinates&#34;:[122.975840,24.456600]}" id="NCID0EK2HK" xlink:type="simple">24.45660°N, 122.97584°E</named-content></named-content>, F. Ballarin leg. (<abbrev xmlns:xlink="http://www.w3.org/1999/xlink" xlink:title="Francesco Ballarin" id="ABBRID0EO2HK" xlink:type="simple">FBPC</abbrev>); 1♀ subad., 54 m, humid forest litter in a small valley near route 216, <named-content xmlns:xlink="http://www.w3.org/1999/xlink" content-type="dwc:verbatimCoordinates" xlink:type="simple"><named-content content-type="geo-json" specific-use="{&#34;type&#34;:&#34;Point&#34;,&#34;coordinates&#34;:[122.968270,24.447400]}" id="NCID0EV2HK" xlink:type="simple">24.44740°N, 122.96827°E</named-content></named-content>, 04.Mar.2021, F. Ballarin leg. (<abbrev xmlns:xlink="http://www.w3.org/1999/xlink" xlink:title="Francesco Ballarin" id="ABBRID0EZ2HK" xlink:type="simple">FBPC</abbrev>).</p></tp:treatment-sec><tp:treatment-sec sec-type="etymology" id="SECID0E42HK"><title>Etymology.</title><p>The specific name is derived from the Latin adjective <italic>insulanus</italic> (= islander). It refers to the distribution of the species, limited to the island of Yonaguni-jima.</p></tp:treatment-sec><tp:treatment-sec sec-type="diagnosis" id="SECID0EF3HK"><title>Diagnosis.</title><p>The new species is closely related to <italic><tp:taxon-name><tp:taxon-name-part taxon-name-part-type="genus" reg="Nesticella">Nesticella</tp:taxon-name-part><tp:taxon-name-part taxon-name-part-type="species" reg="odonta">odonta</tp:taxon-name-part></tp:taxon-name></italic> (Chen, 1984) from Zhajinag Province, China. Male of the new species can be distinguished from male of <italic><tp:taxon-name><tp:taxon-name-part taxon-name-part-type="genus" reg="Nesticella">N.</tp:taxon-name-part><tp:taxon-name-part taxon-name-part-type="species" reg="odonta">odonta</tp:taxon-name-part></tp:taxon-name></italic> by the wider distal process I of paracymbium (<abbrev xmlns:xlink="http://www.w3.org/1999/xlink" xlink:title="distal process(es) of paracymbium" id="ABBRID0EB4HK" xlink:type="simple">Di</abbrev>-I), the smaller and blunter distal process II (<abbrev xmlns:xlink="http://www.w3.org/1999/xlink" xlink:title="distal process(es) of paracymbium" id="ABBRID0EF4HK" xlink:type="simple">Di</abbrev>-II), and by the more curved ventral process II (vs thinner and sharper <abbrev xmlns:xlink="http://www.w3.org/1999/xlink" xlink:title="distal process(es) of paracymbium" id="ABBRID0EJ4HK" xlink:type="simple">Di</abbrev>-I, wider <abbrev xmlns:xlink="http://www.w3.org/1999/xlink" xlink:title="distal process(es) of paracymbium" id="ABBRID0EN4HK" xlink:type="simple">Di</abbrev>-II, and straighter <abbrev xmlns:xlink="http://www.w3.org/1999/xlink" xlink:title="ventral process(es) of paracymbium" id="ABBRID0ER4HK" xlink:type="simple">Ve</abbrev>-II in <italic><tp:taxon-name><tp:taxon-name-part taxon-name-part-type="genus" reg="Nesticella">N.</tp:taxon-name-part><tp:taxon-name-part taxon-name-part-type="species" reg="odonta">odonta</tp:taxon-name-part></tp:taxon-name></italic>) (Figs <xref ref-type="fig" rid="F9">9A, B, D</xref>, <xref ref-type="fig" rid="F10">10E–G</xref> cf. <xref ref-type="bibr" rid="B28">Lin et al. 2016</xref>: figs 24A, B, D). Female of <italic><tp:taxon-name><tp:taxon-name-part taxon-name-part-type="genus" reg="Nesticella">N.</tp:taxon-name-part><tp:taxon-name-part taxon-name-part-type="species" reg="insulana">insulana</tp:taxon-name-part></tp:taxon-name></italic> sp. nov. can be separated from female of <italic><tp:taxon-name><tp:taxon-name-part taxon-name-part-type="genus" reg="Nesticella">N.</tp:taxon-name-part><tp:taxon-name-part taxon-name-part-type="species" reg="odonta">odonta</tp:taxon-name-part></tp:taxon-name></italic> by the narrower, longer, and more arrow-like scapus (<abbrev xmlns:xlink="http://www.w3.org/1999/xlink" xlink:title="scapus" id="ABBRID0EC6HK" xlink:type="simple">Sc</abbrev>) of the epigyne (vs wider, more trapezoidal, and shorter scapus in <italic><tp:taxon-name><tp:taxon-name-part taxon-name-part-type="genus" reg="Nesticella">N.</tp:taxon-name-part><tp:taxon-name-part taxon-name-part-type="species" reg="odonta">odonta</tp:taxon-name-part></tp:taxon-name></italic>) (Figs <xref ref-type="fig" rid="F9">9E–G</xref>, <xref ref-type="fig" rid="F10">10H</xref> cf. <xref ref-type="bibr" rid="B28">Lin et al. 2016</xref>: fig. 25E–G). The general shape of genitalia in both male and female allows to easily discern <italic><tp:taxon-name><tp:taxon-name-part taxon-name-part-type="genus" reg="Nesticella">N.</tp:taxon-name-part><tp:taxon-name-part taxon-name-part-type="species" reg="insulana">insulana</tp:taxon-name-part></tp:taxon-name></italic> sp. nov. from all the other Japanese congeners of the <italic><tp:taxon-name><tp:taxon-name-part taxon-name-part-type="genus" reg="Nesticella">N.</tp:taxon-name-part><tp:taxon-name-part taxon-name-part-type="species" reg="brevipes">brevipes</tp:taxon-name-part></tp:taxon-name></italic> group.</p></tp:treatment-sec><tp:treatment-sec sec-type="description" id="SECID0EUAAM"><title>Description of male</title><p><bold>(holotype).</bold> Habitus as in Fig. <xref ref-type="fig" rid="F9">9H</xref>. Total length 1.81. Prosoma 0.91 long, 0.83 wide. Carapace rounded, yellowish with darker areas around borders and central area. Cervical groove and fovea distinct. Eyes well developed. Eyes measurements: <abbrev xmlns:xlink="http://www.w3.org/1999/xlink" xlink:title="anterior median eyes" id="ABBRID0EABAM" xlink:type="simple">AME</abbrev> = 0.05, <abbrev xmlns:xlink="http://www.w3.org/1999/xlink" xlink:title="anterior lateral eyes" id="ABBRID0EEBAM" xlink:type="simple">ALE</abbrev> = 0.08, <abbrev xmlns:xlink="http://www.w3.org/1999/xlink" xlink:title="posterior median eyes" id="ABBRID0EIBAM" xlink:type="simple">PME</abbrev> = 0.08, <abbrev xmlns:xlink="http://www.w3.org/1999/xlink" xlink:title="posterior lateral eyes" id="ABBRID0EMBAM" xlink:type="simple">PLE</abbrev> = 0.08, <abbrev xmlns:xlink="http://www.w3.org/1999/xlink" xlink:title="anterior median eyes" id="ABBRID0EQBAM" xlink:type="simple">AME</abbrev>–<abbrev xmlns:xlink="http://www.w3.org/1999/xlink" xlink:title="anterior lateral eyes" id="ABBRID0EUBAM" xlink:type="simple">ALE</abbrev> = 0.04, <abbrev xmlns:xlink="http://www.w3.org/1999/xlink" xlink:title="anterior lateral eyes" id="ABBRID0EYBAM" xlink:type="simple">ALE</abbrev>–<abbrev xmlns:xlink="http://www.w3.org/1999/xlink" xlink:title="posterior lateral eyes" id="ABBRID0E3BAM" xlink:type="simple">PLE</abbrev> = 0.01. Chelicerae, labium, maxillae, and sternum of same color as carapace. Legs yellowish often with dark annulations on femur, and tibia. Legs measurements as follows: I 5.98 (1.65, 0.43, 1.58, 1.59, 0.73), II 4.35 (1.25, 0.31, 1.13, 1.06, 0.60), III 3.33 (0.98, 0.36, 0.70, 0.76, 0.53), IV 4.67 (1.43, 0.33, 1.19, 1.04, 0.68). Opisthosoma greyish with large dark marks on dorsal and lateral sides.</p><p>Male palp as in Figs <xref ref-type="fig" rid="F9">9A–D</xref>, <xref ref-type="fig" rid="F10">10E–G</xref>. Cymbium relatively short, 4–6 thicker setae on distal-prolateral margin (Fig. <xref ref-type="fig" rid="F9">9D</xref>). Paracymbium with 2 distal processes (<abbrev xmlns:xlink="http://www.w3.org/1999/xlink" xlink:title="distal process(es) of paracymbium" id="ABBRID0EOCAM" xlink:type="simple">Di</abbrev>-I, II) and 2 flat, lobated ventral processes (<abbrev xmlns:xlink="http://www.w3.org/1999/xlink" xlink:title="ventral process(es) of paracymbium" id="ABBRID0ESCAM" xlink:type="simple">Ve</abbrev>-I–II): distal process I (<abbrev xmlns:xlink="http://www.w3.org/1999/xlink" xlink:title="distal process(es) of paracymbium" id="ABBRID0EWCAM" xlink:type="simple">Di</abbrev>-I) wide and lobated, hook-like when observed laterally, with tip headed ventral-retrolaterally; distal process II (<abbrev xmlns:xlink="http://www.w3.org/1999/xlink" xlink:title="distal process(es) of paracymbium" id="ABBRID0E1CAM" xlink:type="simple">Di</abbrev>-II) short and blunt, headed frontally; ventral process I (<abbrev xmlns:xlink="http://www.w3.org/1999/xlink" xlink:title="ventral process(es) of paracymbium" id="ABBRID0E5CAM" xlink:type="simple">Ve</abbrev>-I) shorter, headed anteriorly; ventral process II (<abbrev xmlns:xlink="http://www.w3.org/1999/xlink" xlink:title="ventral process(es) of paracymbium" id="ABBRID0ECDAM" xlink:type="simple">Ve</abbrev>-II) long and curved, headed antero-retrolaterally (Figs <xref ref-type="fig" rid="F9">9A–D</xref>, <xref ref-type="fig" rid="F10">10E–I</xref> Embolus (E) long and filiform, origin of embolus positioned at ~ 4:00 o’clock on radix (<abbrev xmlns:xlink="http://www.w3.org/1999/xlink" xlink:title="radix" id="ABBRID0EODAM" xlink:type="simple">Rx</abbrev>). Radical apophysis (<abbrev xmlns:xlink="http://www.w3.org/1999/xlink" xlink:title="radical apophysis" id="ABBRID0ESDAM" xlink:type="simple">Ra</abbrev>) strongly sclerotized, triangular, and sharp, ending with a pointed tip. Conductor with 3 distinct processes (<abbrev xmlns:xlink="http://www.w3.org/1999/xlink" xlink:title="prolateral process of conductor" id="ABBRID0EWDAM" xlink:type="simple">Cp</abbrev>, <abbrev xmlns:xlink="http://www.w3.org/1999/xlink" xlink:title="retrolateral process of conductor" id="ABBRID0E1DAM" xlink:type="simple">Cr</abbrev>, <abbrev xmlns:xlink="http://www.w3.org/1999/xlink" xlink:title="median process of conductor" id="ABBRID0E5DAM" xlink:type="simple">Cm</abbrev>) and a half-transparent distal lobe (<abbrev xmlns:xlink="http://www.w3.org/1999/xlink" xlink:title="lobe of conductor" id="ABBRID0ECEAM" xlink:type="simple">Cl</abbrev>). Prolateral process of conductor (<abbrev xmlns:xlink="http://www.w3.org/1999/xlink" xlink:title="prolateral process of conductor" id="ABBRID0EGEAM" xlink:type="simple">Cp</abbrev>) flat, ribbon-like, headed counter-clockwise, wrapped around embolus. Retrolateral process of conductor (<abbrev xmlns:xlink="http://www.w3.org/1999/xlink" xlink:title="retrolateral process of conductor" id="ABBRID0EKEAM" xlink:type="simple">Cr</abbrev>) wide and thick, curved inside, bearing a small sclerotized apophysis (<abbrev xmlns:xlink="http://www.w3.org/1999/xlink" xlink:title="apophysis retrolateral process of conductor" id="ABBRID0EOEAM" xlink:type="simple">Ca</abbrev>). Median process of conductor (<abbrev xmlns:xlink="http://www.w3.org/1999/xlink" xlink:title="median process of conductor" id="ABBRID0ESEAM" xlink:type="simple">Cm</abbrev>) strongly sclerotized, thin, spine-like ribbon-like, with a ribbon-like lobe wrapped around its prolateral side. (Figs <xref ref-type="fig" rid="F9">9A–C</xref>, <xref ref-type="fig" rid="F10">10E, F</xref>).</p></tp:treatment-sec><tp:treatment-sec sec-type="description" id="SECID0E5EAM"><title>Description of female</title><p><bold>(one of the paratypes).</bold> Habitus as in Fig. <xref ref-type="fig" rid="F9">9I</xref>. Total length 2.05. Prosoma 0.91 long, 0.84 wide. Cephalic area as in Fig. <xref ref-type="fig" rid="F9">9J</xref>. Carapace piriform. Eyes measurements: <abbrev xmlns:xlink="http://www.w3.org/1999/xlink" xlink:title="anterior median eyes" id="ABBRID0EOFAM" xlink:type="simple">AME</abbrev> = 0.05, <abbrev xmlns:xlink="http://www.w3.org/1999/xlink" xlink:title="anterior lateral eyes" id="ABBRID0ESFAM" xlink:type="simple">ALE</abbrev> = 0.07, <abbrev xmlns:xlink="http://www.w3.org/1999/xlink" xlink:title="posterior median eyes" id="ABBRID0EWFAM" xlink:type="simple">PME</abbrev> = 0.08, <abbrev xmlns:xlink="http://www.w3.org/1999/xlink" xlink:title="posterior lateral eyes" id="ABBRID0E1FAM" xlink:type="simple">PLE</abbrev> = 0.08, <abbrev xmlns:xlink="http://www.w3.org/1999/xlink" xlink:title="anterior median eyes" id="ABBRID0E5FAM" xlink:type="simple">AME</abbrev>–<abbrev xmlns:xlink="http://www.w3.org/1999/xlink" xlink:title="anterior lateral eyes" id="ABBRID0ECGAM" xlink:type="simple">ALE</abbrev> = 0.04, <abbrev xmlns:xlink="http://www.w3.org/1999/xlink" xlink:title="anterior lateral eyes" id="ABBRID0EGGAM" xlink:type="simple">ALE</abbrev>–<abbrev xmlns:xlink="http://www.w3.org/1999/xlink" xlink:title="posterior lateral eyes" id="ABBRID0EKGAM" xlink:type="simple">PLE</abbrev> = 0.01. Coloration and other details as in male. Legs measurements as follows: I 5.45 (1.61, 0.45, 1.41, 1.33, 0.65), II 3.98 (1.19, 0.41, 0.93, 0.89, 0.56), III 3.04 (0.88, 0.34, 0.67, 0.64, 0.51), IV 4.29 (1.39, 0.40, 1.09, 0.92, 0.49).</p><p>Epigyne and vulva as in Figs <xref ref-type="fig" rid="F9">9E–G</xref>, <xref ref-type="fig" rid="F10">10H</xref>. Scapus (<abbrev xmlns:xlink="http://www.w3.org/1999/xlink" xlink:title="scapus" id="ABBRID0EYGAM" xlink:type="simple">Sc</abbrev>) short and stumpy, arrow-like, ~ 2× wider than long, with sloped borders and narrower, slightly rounded tip (Figs <xref ref-type="fig" rid="F9">9E, F</xref>, <xref ref-type="fig" rid="F10">10H</xref>). Copulatory opening (<abbrev xmlns:xlink="http://www.w3.org/1999/xlink" xlink:title="copulatory opening" id="ABBRID0EEHAM" xlink:type="simple">Co</abbrev>) at the inner-lateral sides of scapus. Internal ducts slightly visible through the transparent tegument, shaped as curly bracket. Copulatory ducts (<abbrev xmlns:xlink="http://www.w3.org/1999/xlink" xlink:title="copulatory duct" id="ABBRID0EIHAM" xlink:type="simple">Cd</abbrev>) thick, strongly bent in middle trait, curving first laterally and then anteriorly before reaching spermathecae. Insemination ducts thin, coiled around copulatory ducts. Spermathecae (S) small and rounded, separated from each other by ~ 1.5× their diameter (Fig. <xref ref-type="fig" rid="F9">9G</xref>).</p></tp:treatment-sec><tp:treatment-sec sec-type="description" id="SECID0EQHAM"><title>Size variation.</title><p>Female (based on 5 specimens): total length 1.90–2.57, prosoma length: 0.82–1.05, prosoma width: 0.78–0.93.</p></tp:treatment-sec><tp:treatment-sec sec-type="distribution" id="SECID0EVHAM"><title>Distribution.</title><p>Endemic to Yonaguni-jima Is., western Ryukyus. Known only from the type locality (Fig. <xref ref-type="fig" rid="F16">16B</xref>).</p></tp:treatment-sec><tp:treatment-sec sec-type="habitat" id="SECID0E6HAM"><title>Habitat and ecology.</title><p><italic><tp:taxon-name><tp:taxon-name-part taxon-name-part-type="genus" reg="Nesticella">Nesticella</tp:taxon-name-part><tp:taxon-name-part taxon-name-part-type="species" reg="insulana">insulana</tp:taxon-name-part></tp:taxon-name></italic> sp. nov. inhabits the shadowed and humid forests covering the hills of the central-western area of Yonaguni-jima Island. This species builds simple scaffold webs in the empty spaces among the leaf litter accumulated in narrow valleys, under rotten wood and on vegetated cliffs. Despite several attempted surveys, this species was not collected in other parts of the island.</p><sec sec-type="﻿Nesticella quelpartensis group" id="SECID0EQIAM"><title>﻿<italic><tp:taxon-name><tp:taxon-name-part taxon-name-part-type="genus" reg="Nesticella">Nesticella</tp:taxon-name-part><tp:taxon-name-part taxon-name-part-type="species" reg="quelpartensis">quelpartensis</tp:taxon-name-part></tp:taxon-name></italic> group</title></sec></tp:treatment-sec><tp:treatment-sec><!--Section generated to contain objects referenced in tp:taxon-treatment.--><fig id="F9" position="float" orientation="portrait"><object-id xmlns:xlink="http://www.w3.org/1999/xlink" content-type="doi" xlink:type="simple">10.3897/zookeys.1174.101251.figure9</object-id><object-id xmlns:xlink="http://www.w3.org/1999/xlink" content-type="arpha" xlink:type="simple">AEE42FD5-F9B1-5EF2-BFFA-A630F0DBEDF5</object-id><label>Figure 9.</label><caption><p><italic><tp:taxon-name><tp:taxon-name-part taxon-name-part-type="genus" reg="Nesticella">Nesticella</tp:taxon-name-part><tp:taxon-name-part taxon-name-part-type="species" reg="insulana">insulana</tp:taxon-name-part></tp:taxon-name></italic> sp. nov. <bold>A</bold> male palp (holotype), ventral view <bold>B</bold> same, retrolateral view <bold>C</bold> same, ventro-prolateral view <bold>D</bold> same, dorsal view <bold>E</bold> female epigyne (one of the paratypes), ventral view <bold>F</bold> same, from shape variation <bold>G</bold> vulva, dorsal view <bold>H</bold> habitus of male <bold>I</bold> habitus of female <bold>J</bold> cephalic area of female, frontal view. Abbreviations: <abbrev xmlns:xlink="http://www.w3.org/1999/xlink" xlink:title="copulatory duct" id="ABBRID0E2FGK" xlink:type="simple">Cd</abbrev> – copulatory duct; <abbrev xmlns:xlink="http://www.w3.org/1999/xlink" xlink:title="copulatory opening" id="ABBRID0E6FGK" xlink:type="simple">Co</abbrev> – copulatory opening; <abbrev xmlns:xlink="http://www.w3.org/1999/xlink" xlink:title="insemination duct" id="ABBRID0EDGGK" xlink:type="simple">Id</abbrev> – insemination duct; S – spermatheca; <abbrev xmlns:xlink="http://www.w3.org/1999/xlink" xlink:title="scapus" id="ABBRID0EHGGK" xlink:type="simple">Sc</abbrev> – scapus. Scale bars: 0.2 mm (<bold>A–G, J</bold>); 1.0 mm (<bold>H, I</bold>).</p></caption><graphic xmlns:xlink="http://www.w3.org/1999/xlink" xlink:href="zookeys-1174-219_article-101251__-g009.jpg" position="float" orientation="portrait" xlink:type="simple" id="oo_891293.jpg"><uri content-type="original_file" xlink:type="simple">https://binary.pensoft.net/fig/891293</uri></graphic></fig><fig id="F10" position="float" orientation="portrait"><object-id xmlns:xlink="http://www.w3.org/1999/xlink" content-type="doi" xlink:type="simple">10.3897/zookeys.1174.101251.figure10</object-id><object-id xmlns:xlink="http://www.w3.org/1999/xlink" content-type="arpha" xlink:type="simple">9B266BC5-5F69-50BE-878A-B28C85E463B4</object-id><label>Figure 10.</label><caption><p>Genitalia of <italic><tp:taxon-name><tp:taxon-name-part taxon-name-part-type="genus" reg="Nesticella">Nesticella</tp:taxon-name-part><tp:taxon-name-part taxon-name-part-type="species" reg="silvicola">silvicola</tp:taxon-name-part></tp:taxon-name></italic> sp. nov. and <italic><tp:taxon-name><tp:taxon-name-part taxon-name-part-type="genus" reg="Nesticella">N.</tp:taxon-name-part><tp:taxon-name-part taxon-name-part-type="species" reg="insulana">insulana</tp:taxon-name-part></tp:taxon-name></italic> sp. nov. <bold>A</bold> male palp of <italic><tp:taxon-name><tp:taxon-name-part taxon-name-part-type="genus" reg="Nesticella">N.</tp:taxon-name-part><tp:taxon-name-part taxon-name-part-type="species" reg="silvicola">silvicola</tp:taxon-name-part></tp:taxon-name></italic> sp. nov., ventral view <bold>B</bold> same, retrolateral view <bold>C</bold> detail or paracymbium, dorsal view <bold>E</bold> female epigyne, ventral view <bold>E</bold> male palp of <italic><tp:taxon-name><tp:taxon-name-part taxon-name-part-type="genus" reg="Nesticella">N.</tp:taxon-name-part><tp:taxon-name-part taxon-name-part-type="species" reg="insulana">insulana</tp:taxon-name-part></tp:taxon-name></italic> sp. nov., ventral view <bold>F</bold> same, retrolateral view <bold>C</bold> detail or paracymbium, dorsal view <bold>H</bold> female epigyne, ventral view. Abbreviations: <abbrev xmlns:xlink="http://www.w3.org/1999/xlink" xlink:title="lobe of conductor" id="ABBRID0EYIGK" xlink:type="simple">Cl</abbrev> – lobe of conductor; <abbrev xmlns:xlink="http://www.w3.org/1999/xlink" xlink:title="median process of conductor" id="ABBRID0E3IGK" xlink:type="simple">Cm</abbrev> – median process of conductor; <abbrev xmlns:xlink="http://www.w3.org/1999/xlink" xlink:title="copulatory opening" id="ABBRID0EAJGK" xlink:type="simple">Co</abbrev> – copulatory opening; <abbrev xmlns:xlink="http://www.w3.org/1999/xlink" xlink:title="prolateral process of conductor" id="ABBRID0EEJGK" xlink:type="simple">Cp</abbrev> – prolateral process of conductor; <abbrev xmlns:xlink="http://www.w3.org/1999/xlink" xlink:title="retrolateral process of conductor" id="ABBRID0EIJGK" xlink:type="simple">Cr</abbrev> – retrolateral process of conductor; <abbrev xmlns:xlink="http://www.w3.org/1999/xlink" xlink:title="distal process(es) of paracymbium" id="ABBRID0EMJGK" xlink:type="simple">Di</abbrev> I–II – distal process(es) I and II of paracymbium; <abbrev xmlns:xlink="http://www.w3.org/1999/xlink" xlink:title="dorsal process of paracymbium" id="ABBRID0EQJGK" xlink:type="simple">Do</abbrev> – dorsal process of paracymbium; E – embolus; P – paracymbium; <abbrev xmlns:xlink="http://www.w3.org/1999/xlink" xlink:title="radical apophysis" id="ABBRID0EUJGK" xlink:type="simple">Ra</abbrev> – radical apophysis; <abbrev xmlns:xlink="http://www.w3.org/1999/xlink" xlink:title="radix" id="ABBRID0EYJGK" xlink:type="simple">Rx</abbrev> – radix; S – spermatheca; <abbrev xmlns:xlink="http://www.w3.org/1999/xlink" xlink:title="scapus" id="ABBRID0E3JGK" xlink:type="simple">Sc</abbrev> – scapus; <abbrev xmlns:xlink="http://www.w3.org/1999/xlink" xlink:title="sperm duct" id="ABBRID0EAKGK" xlink:type="simple">Sd</abbrev> – sperm duct; <abbrev xmlns:xlink="http://www.w3.org/1999/xlink" xlink:title="subtegulum" id="ABBRID0EEKGK" xlink:type="simple">St</abbrev> – subtegulum; <abbrev xmlns:xlink="http://www.w3.org/1999/xlink" xlink:title="tegulum" id="ABBRID0EIKGK" xlink:type="simple">Te</abbrev> – tegulum; <abbrev xmlns:xlink="http://www.w3.org/1999/xlink" xlink:title="ventral process(es) of paracymbium" id="ABBRID0EMKGK" xlink:type="simple">Ve</abbrev> I–II – ventral processes I and II of paracymbium. Scale bars: 0.2 mm.</p></caption><graphic xmlns:xlink="http://www.w3.org/1999/xlink" xlink:href="zookeys-1174-219_article-101251__-g010.jpg" position="float" orientation="portrait" xlink:type="simple" id="oo_891294.jpg"><uri content-type="original_file" xlink:type="simple">https://binary.pensoft.net/fig/891294</uri></graphic></fig><fig id="F16" position="float" orientation="portrait"><object-id xmlns:xlink="http://www.w3.org/1999/xlink" content-type="doi" xlink:type="simple">10.3897/zookeys.1174.101251.figure16</object-id><object-id xmlns:xlink="http://www.w3.org/1999/xlink" content-type="arpha" xlink:type="simple">06805CD1-8F2F-5F1E-A724-710DEB88BCD2</object-id><label>Figure 16.</label><caption><p>Distribution of <italic><tp:taxon-name><tp:taxon-name-part taxon-name-part-type="genus" reg="Nesticella">Nesticella</tp:taxon-name-part></tp:taxon-name></italic> and <italic><tp:taxon-name><tp:taxon-name-part taxon-name-part-type="genus" reg="Howaia">Howaia</tp:taxon-name-part></tp:taxon-name></italic> species in mainland Japan and Ryukyu Archipelago <bold>A</bold> distribution of <italic><tp:taxon-name><tp:taxon-name-part taxon-name-part-type="genus" reg="Nesticella">N.</tp:taxon-name-part><tp:taxon-name-part taxon-name-part-type="species" reg="brevipes">brevipes</tp:taxon-name-part></tp:taxon-name></italic> and <italic><tp:taxon-name><tp:taxon-name-part taxon-name-part-type="genus" reg="Nesticella">N.</tp:taxon-name-part><tp:taxon-name-part taxon-name-part-type="species" reg="terrestris">terrestris</tp:taxon-name-part></tp:taxon-name></italic> in mainland Japan and neighboring countries <bold>B</bold> distribution of <italic><tp:taxon-name><tp:taxon-name-part taxon-name-part-type="genus" reg="Nesticella">Nesticella</tp:taxon-name-part></tp:taxon-name></italic> and <italic><tp:taxon-name><tp:taxon-name-part taxon-name-part-type="genus" reg="Howaia">Howaia</tp:taxon-name-part></tp:taxon-name></italic> species endemic to the Ryukyu Archipelago <bold>C</bold> distribution of <italic><tp:taxon-name><tp:taxon-name-part taxon-name-part-type="genus" reg="Howaia">H.</tp:taxon-name-part><tp:taxon-name-part taxon-name-part-type="species" reg="mogera">mogera</tp:taxon-name-part></tp:taxon-name></italic> in mainland Japan and neighboring countries <bold>D</bold> distribution of <italic><tp:taxon-name><tp:taxon-name-part taxon-name-part-type="genus" reg="Howaia">H.</tp:taxon-name-part><tp:taxon-name-part taxon-name-part-type="species" reg="mogera">mogera</tp:taxon-name-part></tp:taxon-name></italic> in the Ryukyu Archipelago and neighboring countries. Colored squares refer to the type localities of the species, colored dots indicate the locations of specimens whose morphology has been checked during this study, dashed areas refer to the generally known distribution of the species, question marks refer to unclear distributions (see “remarks on misidentifications” of <italic><tp:taxon-name><tp:taxon-name-part taxon-name-part-type="genus" reg="Nesticella">N.</tp:taxon-name-part><tp:taxon-name-part taxon-name-part-type="species" reg="brevipes">brevipes</tp:taxon-name-part></tp:taxon-name></italic> and <italic><tp:taxon-name><tp:taxon-name-part taxon-name-part-type="genus" reg="Nesticella">N.</tp:taxon-name-part><tp:taxon-name-part taxon-name-part-type="species" reg="terrestris">terrestris</tp:taxon-name-part></tp:taxon-name></italic>).</p></caption><graphic xmlns:xlink="http://www.w3.org/1999/xlink" xlink:href="zookeys-1174-219_article-101251__-g016.jpg" position="float" orientation="portrait" xlink:type="simple" id="oo_891300.jpg"><uri content-type="original_file" xlink:type="simple">https://binary.pensoft.net/fig/891300</uri></graphic></fig></tp:treatment-sec><ref-list><ref id="B28"><mixed-citation xmlns:xlink="http://www.w3.org/1999/xlink" xlink:type="simple"><person-group><name name-style="western"><surname>Lin</surname><given-names>YC</given-names></name><name name-style="western"><surname>Ballarin</surname><given-names>F</given-names></name><name name-style="western"><surname>Li</surname><given-names>SQ</given-names></name></person-group> (<year>2016</year>) <article-title>A survey of the spider family <tp:taxon-name><tp:taxon-name-part taxon-name-part-type="family">Nesticidae</tp:taxon-name-part></tp:taxon-name> (<tp:taxon-name><tp:taxon-name-part taxon-name-part-type="class">Arachnida</tp:taxon-name-part></tp:taxon-name>, <tp:taxon-name><tp:taxon-name-part taxon-name-part-type="order">Araneae</tp:taxon-name-part></tp:taxon-name>) in Asia and Madagascar, with the description of forty-three new species.</article-title><source>ZooKeys</source><volume>627</volume>: <fpage>1</fpage>–<lpage>168</lpage>. <ext-link xlink:href="10.3897/zookeys.627.8629" ext-link-type="doi" xlink:type="simple">https://doi.org/10.3897/zookeys.627.8629</ext-link></mixed-citation></ref></ref-list></tp:taxon-treatment>
