# Supplementary material for: ﻿Integrative taxonomic revision of the genera Nesticella and Howaia in Japan with the description of five new species (Araneae, Nesticidae, Nesticellini)
Source: Zookeys. 2023 Aug 11;1174:219–72. doi: 10.3897/zookeys.1174.101251 (PMC10439460; doi:10.3897/zookeys.1174.101251)
Supplement: XML Treatment for Nesticella occulta [file zookeys.1174.101251-treatment10.xml]

<!DOCTYPE tp:taxon-treatment
  PUBLIC "-//TaxonX//DTD Taxonomic Treatment Publishing DTD v0 20100105//EN" "tax-treatment-NSO.dtd">
<tp:taxon-treatment xmlns:tp="http://www.plazi.org/taxpub"><tp:treatment-meta><kwd-group><label>Taxon classification</label><kwd>
              <named-content content-type="kingdom">Animalia</named-content>
            </kwd><kwd>
              <named-content content-type="order">Araneae</named-content>
            </kwd><kwd>
              <named-content content-type="family">Nesticidae</named-content>
            </kwd></kwd-group><mixed-citation publication-type="journal"><person-group><name><surname>Ballarin</surname><given-names>Francesco</given-names></name><name><surname>Eguchi</surname><given-names>Katsuyuki</given-names></name></person-group><article-title>﻿Integrative taxonomic revision of the genera <italic><tp:taxon-name><tp:taxon-name-part taxon-name-part-type="genus" reg="Nesticella">Nesticella</tp:taxon-name-part></tp:taxon-name></italic> and <italic><tp:taxon-name><tp:taxon-name-part taxon-name-part-type="genus" reg="Howaia">Howaia</tp:taxon-name-part></tp:taxon-name></italic> in Japan with the description of five new species (<tp:taxon-name><tp:taxon-name-part taxon-name-part-type="order">Araneae</tp:taxon-name-part></tp:taxon-name>, <tp:taxon-name><tp:taxon-name-part taxon-name-part-type="family">Nesticidae</tp:taxon-name-part></tp:taxon-name>, <tp:taxon-name><tp:taxon-name-part taxon-name-part-type="tribe">Nesticellini</tp:taxon-name-part></tp:taxon-name>)</article-title><source>Zookeys</source><day>11</day><month>08</month><year>2023</year><volume>1174</volume><fpage>219</fpage><lpage>272</lpage><pub-id pub-id-type="doi">10.3897/zookeys.1174.101251</pub-id></mixed-citation></tp:treatment-meta><tp:nomenclature><label>﻿</label><tp:taxon-name>
            <object-id xmlns:xlink="http://www.w3.org/1999/xlink" content-type="arpha" xlink:type="simple">13C2D1DC-D3E0-540C-B9D3-3C3AB2B08F6B</object-id>
            <tp:taxon-name-part taxon-name-part-type="genus" reg="Nesticella">Nesticella</tp:taxon-name-part>
            <tp:taxon-name-part taxon-name-part-type="species" reg="occulta">occulta</tp:taxon-name-part>
            <object-id xmlns:xlink="http://www.w3.org/1999/xlink" content-type="zoobank" xlink:type="simple">https://zoobank.org/3DF252B6-7D9D-47B4-82A7-95E6F223190A</object-id>
          </tp:taxon-name><tp:taxon-status xmlns:xlink="http://www.w3.org/1999/xlink" xlink:type="simple">sp. nov.</tp:taxon-status><xref ref-type="fig" rid="F11">Figs 11A–E</xref><xref ref-type="fig" rid="F13">; 13F</xref><xref ref-type="fig" rid="F15">, 15D</xref><xref ref-type="fig" rid="F16">, 16B (Japanese name: kakure-horahimegumo カクレホラヒメグモ)</xref></tp:nomenclature><tp:treatment-sec sec-type="material" id="SECID0E1KAM"><title>Material examined.</title><p>♀ <bold><italic>Holotype</italic>: Japan: Okinawa Pref.: Ishigaki-jima Is.</bold>: Kabira, Kabirano-ana cave (川平の穴), long and superficial cave with many rocks, in the dark zone of the cave, <named-content xmlns:xlink="http://www.w3.org/1999/xlink" content-type="dwc:verbatimCoordinates" xlink:type="simple"><named-content content-type="geo-json" specific-use="{&#34;type&#34;:&#34;Point&#34;,&#34;coordinates&#34;:[124.134160,24.473840]}" id="NCID0EHLAM" xlink:type="simple">24.47384°N, 124.13416°E</named-content></named-content>, 20.Sep.2022, F. Ballarin leg. (NSMT-Ar 25259). <bold><italic>Paratypes</italic></bold>: 1♀, same locality as the holotype, 1.Apr.2019, K. Uchida leg. (NSMT-Ar 25260); 1♀, same locality, 2.Jan.2022, K. Uchida leg. (<abbrev xmlns:xlink="http://www.w3.org/1999/xlink" xlink:title="Ryukyu University Museum Fujukan" id="ABBRID0EPLAM" xlink:type="simple">RMUF</abbrev>); 2♀, same locality and date as the holotype, F. Ballarin leg. (<abbrev xmlns:xlink="http://www.w3.org/1999/xlink" xlink:title="Francesco Ballarin" id="ABBRID0ETLAM" xlink:type="simple">FBPC</abbrev>).</p></tp:treatment-sec><tp:treatment-sec sec-type="material" id="SECID0EXLAM"><title>Other material examined.</title><p>1♂subad., same locality as the holotype, 16.Oct.2020; 1♂subad., same locality, 2.Jan.2022; 1♂subad., same locality, 28.Mar.2022, all K. Uchida leg. (<abbrev xmlns:xlink="http://www.w3.org/1999/xlink" xlink:title="Ryukyu University Museum Fujukan" id="ABBRID0E4LAM" xlink:type="simple">RMUF</abbrev>).</p></tp:treatment-sec><tp:treatment-sec sec-type="etymology" id="SECID0EBMAM"><title>Etymology.</title><p>The specific name derives from the Latin adjective <italic>occultus</italic> (= hidden, secret). It refers to the troglobitic lifestyle and rarity of the species, hidden in the deep recess of a single cave in Ishigaki-jima Is.</p></tp:treatment-sec><tp:treatment-sec sec-type="diagnosis" id="SECID0EJMAM"><title>Diagnosis.</title><p>This species closely related to <italic><tp:taxon-name><tp:taxon-name-part taxon-name-part-type="genus" reg="Nesticella">N.</tp:taxon-name-part><tp:taxon-name-part taxon-name-part-type="species" reg="kaohsiungensis">kaohsiungensis</tp:taxon-name-part></tp:taxon-name></italic> Lin, Ballarin &amp; Li, 2016 from Taiwan. The new species can be easily distinguished from <italic><tp:taxon-name><tp:taxon-name-part taxon-name-part-type="genus" reg="Nesticella">N.</tp:taxon-name-part><tp:taxon-name-part taxon-name-part-type="species" reg="kaohsiungensis">kaohsiungensis</tp:taxon-name-part></tp:taxon-name></italic> by the strongly reduced eyes and the lack of pigmentation and pattern on the opisthosoma (vs eyes well-developed, clear pattern on the opisthosoma and pigmentation present in <italic><tp:taxon-name><tp:taxon-name-part taxon-name-part-type="genus" reg="Nesticella">N.</tp:taxon-name-part><tp:taxon-name-part taxon-name-part-type="species" reg="kaohsiungensis">kaohsiungensis</tp:taxon-name-part></tp:taxon-name></italic>) (Fig. <xref ref-type="fig" rid="F11">11A, B</xref> cf. <xref ref-type="bibr" rid="B28">Lin et al. 2016</xref>: fig. 69A, C). In addition, the female of this species can be distinguished from the female of <italic><tp:taxon-name><tp:taxon-name-part taxon-name-part-type="genus" reg="Nesticella">N.</tp:taxon-name-part><tp:taxon-name-part taxon-name-part-type="species" reg="kaohsiungensis">kaohsiungensis</tp:taxon-name-part></tp:taxon-name></italic> by the different shape of scapus, lacking a lobated tip (vs ending with a lobated tip in the latter species) (Figs <xref ref-type="fig" rid="F11">11C, D</xref>, <xref ref-type="fig" rid="F13">13F</xref> cf. <xref ref-type="bibr" rid="B28">Lin et al. 2016</xref>: fig. 69E, F).</p></tp:treatment-sec><tp:treatment-sec sec-type="description" id="SECID0EPOAM"><title>Description.</title><p><bold>Female (holotype).</bold> Habitus as in Fig. <xref ref-type="fig" rid="F11">11A</xref>, <xref ref-type="fig" rid="F15">15D</xref>. Total length 2.48. Prosoma 1.08 long, 0.93 wide. Carapace piriform, uniformly pale yellowish. Cephalic area as in Fig. <xref ref-type="fig" rid="F11">11B</xref>. Eyes completely degenerated. Cervical groove and fovea indistinct. Chelicerae uniformly brownish. Labium, maxillae, and sternum pale yellowish as carapace. Legs uniformly pale yellowish. Legs measurements: I 6.36 (2.18, 0.47, 1.48, 1.46, 0.77), II 6.13 (1.97, 0.45, 1.60, 1.42, 0.69), III 4.36 (1.43, 0.38, 0.95, 0.90, 0.70), IV 6.02 (1.94, 0.46, 1.54, 1.32, 0.76). Opisthosoma uniformly greyish, covered by long, sparse hairs.</p><p>Epigyne and vulva as in Figs <xref ref-type="fig" rid="F11">11C–E</xref>, <xref ref-type="fig" rid="F13">13F</xref>. Scapus (<abbrev xmlns:xlink="http://www.w3.org/1999/xlink" xlink:title="scapus" id="ABBRID0ENPAM" xlink:type="simple">Sc</abbrev>) long and protruding, tongue-like, ~ 2× longer than wide, ending with a rounded tip (Figs <xref ref-type="fig" rid="F11">11C, D</xref>, <xref ref-type="fig" rid="F13">13F</xref>). Copulatory opening (<abbrev xmlns:xlink="http://www.w3.org/1999/xlink" xlink:title="copulatory opening" id="ABBRID0EZPAM" xlink:type="simple">Co</abbrev>) at the inner-lateral sides of scapus. Internal ducts slightly visible through the transparent tegument, V shaped. Copulatory ducts (<abbrev xmlns:xlink="http://www.w3.org/1999/xlink" xlink:title="copulatory duct" id="ABBRID0E4PAM" xlink:type="simple">Cd</abbrev>) short and straight, strongly diverging from each other (Figs <xref ref-type="fig" rid="F11">11C–E</xref>, <xref ref-type="fig" rid="F13">13F</xref>) distal trait coiled, reaching spermathecae with 1 coil. Insemination ducts (<abbrev xmlns:xlink="http://www.w3.org/1999/xlink" xlink:title="insemination duct" id="ABBRID0EJQAM" xlink:type="simple">Id</abbrev>) thin, coiled around the copulatory ducts. Spermathecae (S) small and rounded, separated from each other by ~ 2.5× their diameter (Fig. <xref ref-type="fig" rid="F11">11E</xref>).</p><p><bold>Male.</bold> Unknown.</p></tp:treatment-sec><tp:treatment-sec sec-type="description" id="SECID0EVQAM"><title>Size variation.</title><p>(based on 4 females) Total length: 1.75–2.48, prosoma length: 1.06–1.10, width: 0.92–0.94 wide.</p></tp:treatment-sec><tp:treatment-sec sec-type="distribution" id="SECID0E1QAM"><title>Distribution.</title><p>Ishigaki-jima Island. Known only from the type locality (Fig. <xref ref-type="fig" rid="F16">16B</xref>).</p></tp:treatment-sec><tp:treatment-sec sec-type="habitat" id="SECID0EERAM"><title>Habitat and ecology.</title><p><italic><tp:taxon-name><tp:taxon-name-part taxon-name-part-type="genus" reg="Nesticella">Nesticella</tp:taxon-name-part><tp:taxon-name-part taxon-name-part-type="species" reg="occulta">occulta</tp:taxon-name-part></tp:taxon-name></italic> sp. nov. lives in the dark zone of the type locality cave characterized by high and stable temperature and humidity (e.g., temp: 25.8 °C, hum: 94.4%) (Fig. <xref ref-type="fig" rid="F15">15H</xref>). It builds small and simple scaffold-webs among the crevices and empty spaces between the numerous rocks covering the floor of the cave and on the lower part of the cave walls. These spiders appear scattered inside the cave and rather infrequently, suggesting a relatively small population. The compete eyes degeneration, the lack of pigmentation and the presence of the species only in the deepest section of the cave suggest that <italic><tp:taxon-name><tp:taxon-name-part taxon-name-part-type="genus" reg="Nesticella">N.</tp:taxon-name-part><tp:taxon-name-part taxon-name-part-type="species" reg="occulta">occulta</tp:taxon-name-part></tp:taxon-name></italic> sp. nov. is a true troglobiont. These characteristics as well as the rarity of the species, inhabiting a single cave, make <italic><tp:taxon-name><tp:taxon-name-part taxon-name-part-type="genus" reg="Nesticella">N.</tp:taxon-name-part><tp:taxon-name-part taxon-name-part-type="species" reg="occulta">occulta</tp:taxon-name-part></tp:taxon-name></italic> sp. nov. a good target for species conservation.</p><sec sec-type="﻿Nesticella okinawaensis group" id="SECID0EPSAM"><title>﻿<italic><tp:taxon-name><tp:taxon-name-part taxon-name-part-type="genus" reg="Nesticella">Nesticella</tp:taxon-name-part><tp:taxon-name-part taxon-name-part-type="species" reg="okinawaensis">okinawaensis</tp:taxon-name-part></tp:taxon-name></italic> group</title></sec></tp:treatment-sec><tp:treatment-sec><!--Section generated to contain objects referenced in tp:taxon-treatment.--><fig id="F11" position="float" orientation="portrait"><object-id xmlns:xlink="http://www.w3.org/1999/xlink" content-type="doi" xlink:type="simple">10.3897/zookeys.1174.101251.figure11</object-id><object-id xmlns:xlink="http://www.w3.org/1999/xlink" content-type="arpha" xlink:type="simple">7AC84F03-75CA-5838-90B8-8B0CC5803874</object-id><label>Figure 11.</label><caption><p><italic><tp:taxon-name><tp:taxon-name-part taxon-name-part-type="genus" reg="Nesticella">Nesticella</tp:taxon-name-part><tp:taxon-name-part taxon-name-part-type="species" reg="occulta">occulta</tp:taxon-name-part></tp:taxon-name></italic> sp. nov. <bold>A</bold> habitus of female (holotype) <bold>B</bold> cephalic area of female, frontal view <bold>C</bold> female epigyne, ventral view <bold>D</bold> same, shape variation <bold>E</bold> vulva, dorsal view. Abbreviations: <abbrev xmlns:xlink="http://www.w3.org/1999/xlink" xlink:title="copulatory duct" id="ABBRID0ESBHK" xlink:type="simple">Cd</abbrev> – copulatory duct; <abbrev xmlns:xlink="http://www.w3.org/1999/xlink" xlink:title="copulatory opening" id="ABBRID0EWBHK" xlink:type="simple">Co</abbrev> – copulatory opening; <abbrev xmlns:xlink="http://www.w3.org/1999/xlink" xlink:title="insemination duct" id="ABBRID0E1BHK" xlink:type="simple">Id</abbrev> – insemination duct; S – spermatheca; <abbrev xmlns:xlink="http://www.w3.org/1999/xlink" xlink:title="scapus" id="ABBRID0E5BHK" xlink:type="simple">Sc</abbrev> – scapus. Scale bars: 1.0 mm (<bold>A, C</bold>); 0.2 mm (<bold>B, D, E</bold>).</p></caption><graphic xmlns:xlink="http://www.w3.org/1999/xlink" xlink:href="zookeys-1174-219_article-101251__-g011.jpg" position="float" orientation="portrait" xlink:type="simple" id="oo_891295.jpg"><uri content-type="original_file" xlink:type="simple">https://binary.pensoft.net/fig/891295</uri></graphic></fig><fig id="F13" position="float" orientation="portrait"><object-id xmlns:xlink="http://www.w3.org/1999/xlink" content-type="doi" xlink:type="simple">10.3897/zookeys.1174.101251.figure13</object-id><object-id xmlns:xlink="http://www.w3.org/1999/xlink" content-type="arpha" xlink:type="simple">00E4C7B1-6CD9-5E1C-88DF-420DA0A18352</object-id><label>Figure 13.</label><caption><p>Genitalia of <italic><tp:taxon-name><tp:taxon-name-part taxon-name-part-type="genus" reg="Nesticella">Nesticella</tp:taxon-name-part><tp:taxon-name-part taxon-name-part-type="species" reg="okinawaensis">okinawaensis</tp:taxon-name-part></tp:taxon-name></italic>, <italic><tp:taxon-name><tp:taxon-name-part taxon-name-part-type="genus" reg="Howaia">Howaia</tp:taxon-name-part><tp:taxon-name-part taxon-name-part-type="species" reg="subterranea">subterranea</tp:taxon-name-part></tp:taxon-name></italic> sp. nov., and <italic><tp:taxon-name><tp:taxon-name-part taxon-name-part-type="genus" reg="Nesticella">N.</tp:taxon-name-part><tp:taxon-name-part taxon-name-part-type="species" reg="occulta">occulta</tp:taxon-name-part></tp:taxon-name></italic> sp. nov. <bold>A</bold> male palp of <italic><tp:taxon-name><tp:taxon-name-part taxon-name-part-type="genus" reg="Nesticella">N.</tp:taxon-name-part><tp:taxon-name-part taxon-name-part-type="species" reg="okinawaensis">okinawaensis</tp:taxon-name-part></tp:taxon-name></italic>, ventral view <bold>B</bold> same, retrolateral view <bold>C</bold> detail or paracymbium, dorsal view <bold>D</bold> female epigyne, ventral view; <bold>E</bold><italic><tp:taxon-name><tp:taxon-name-part taxon-name-part-type="genus" reg="Howaia">H.</tp:taxon-name-part><tp:taxon-name-part taxon-name-part-type="species" reg="subterranea">subterranea</tp:taxon-name-part></tp:taxon-name></italic> sp. nov., female epigyne, ventral view <bold>F</bold><italic><tp:taxon-name><tp:taxon-name-part taxon-name-part-type="genus" reg="Nesticella">N.</tp:taxon-name-part><tp:taxon-name-part taxon-name-part-type="species" reg="occulta">occulta</tp:taxon-name-part></tp:taxon-name></italic> sp. nov. female epigyne, ventral view. Abbreviations: <abbrev xmlns:xlink="http://www.w3.org/1999/xlink" xlink:title="apophysis retrolateral process of conductor" id="ABBRID0E3DBM" xlink:type="simple">Ca</abbrev> – apophysis of the retrolateral process of conductor; <abbrev xmlns:xlink="http://www.w3.org/1999/xlink" xlink:title="lobe of conductor" id="ABBRID0EAEBM" xlink:type="simple">Cl</abbrev> – lobe of conductor; <abbrev xmlns:xlink="http://www.w3.org/1999/xlink" xlink:title="median process of conductor" id="ABBRID0EEEBM" xlink:type="simple">Cm</abbrev> – median process of conductor; <abbrev xmlns:xlink="http://www.w3.org/1999/xlink" xlink:title="copulatory opening" id="ABBRID0EIEBM" xlink:type="simple">Co</abbrev> – copulatory opening; <abbrev xmlns:xlink="http://www.w3.org/1999/xlink" xlink:title="prolateral process of conductor" id="ABBRID0EMEBM" xlink:type="simple">Cp</abbrev> – prolateral process of conductor; <abbrev xmlns:xlink="http://www.w3.org/1999/xlink" xlink:title="retrolateral process of conductor" id="ABBRID0EQEBM" xlink:type="simple">Cr</abbrev> – retrolateral process of conductor; <abbrev xmlns:xlink="http://www.w3.org/1999/xlink" xlink:title="distal process(es) of paracymbium" id="ABBRID0EUEBM" xlink:type="simple">Di</abbrev> I–II – distal processes I and II of paracymbium; E – embolus; P – paracymbium; <abbrev xmlns:xlink="http://www.w3.org/1999/xlink" xlink:title="radical apophysis" id="ABBRID0EYEBM" xlink:type="simple">Ra</abbrev> – radical apophysis; <abbrev xmlns:xlink="http://www.w3.org/1999/xlink" xlink:title="radix" id="ABBRID0E3EBM" xlink:type="simple">Rx</abbrev> – radix; S – spermatheca; <abbrev xmlns:xlink="http://www.w3.org/1999/xlink" xlink:title="scapus" id="ABBRID0EAFBM" xlink:type="simple">Sc</abbrev> – scapus; <abbrev xmlns:xlink="http://www.w3.org/1999/xlink" xlink:title="sperm duct" id="ABBRID0EEFBM" xlink:type="simple">Sd</abbrev> – sperm duct; <abbrev xmlns:xlink="http://www.w3.org/1999/xlink" xlink:title="subtegulum" id="ABBRID0EIFBM" xlink:type="simple">St</abbrev> – subtegulum; <abbrev xmlns:xlink="http://www.w3.org/1999/xlink" xlink:title="tegulum" id="ABBRID0EMFBM" xlink:type="simple">Te</abbrev> – tegulum; <abbrev xmlns:xlink="http://www.w3.org/1999/xlink" xlink:title="ventral process(es) of paracymbium" id="ABBRID0EQFBM" xlink:type="simple">Ve</abbrev> – ventral process of paracymbium. Scale bars: 0.2 mm.</p></caption><graphic xmlns:xlink="http://www.w3.org/1999/xlink" xlink:href="zookeys-1174-219_article-101251__-g013.jpg" position="float" orientation="portrait" xlink:type="simple" id="oo_891297.jpg"><uri content-type="original_file" xlink:type="simple">https://binary.pensoft.net/fig/891297</uri></graphic></fig><fig id="F15" position="float" orientation="portrait"><object-id xmlns:xlink="http://www.w3.org/1999/xlink" content-type="doi" xlink:type="simple">10.3897/zookeys.1174.101251.figure15</object-id><object-id xmlns:xlink="http://www.w3.org/1999/xlink" content-type="arpha" xlink:type="simple">B6981054-E7B1-5C7A-8035-A4B0073168F0</object-id><label>Figure 15.</label><caption><p><italic><tp:taxon-name><tp:taxon-name-part taxon-name-part-type="genus" reg="Nesticella">Nesticella</tp:taxon-name-part></tp:taxon-name></italic> and <italic><tp:taxon-name><tp:taxon-name-part taxon-name-part-type="genus" reg="Howaia">Howaia</tp:taxon-name-part></tp:taxon-name></italic> species in life and their natural habitats <bold>A</bold> female of <italic><tp:taxon-name><tp:taxon-name-part taxon-name-part-type="genus" reg="Howaia">H.</tp:taxon-name-part><tp:taxon-name-part taxon-name-part-type="species" reg="mogera">mogera</tp:taxon-name-part></tp:taxon-name></italic><bold>B</bold> female of <italic><tp:taxon-name><tp:taxon-name-part taxon-name-part-type="genus" reg="Nesticella">N.</tp:taxon-name-part><tp:taxon-name-part taxon-name-part-type="species" reg="terrestris">terrestris</tp:taxon-name-part></tp:taxon-name></italic><bold>C</bold> female of <italic><tp:taxon-name><tp:taxon-name-part taxon-name-part-type="genus" reg="Howaia">H.</tp:taxon-name-part><tp:taxon-name-part taxon-name-part-type="species" reg="alba">alba</tp:taxon-name-part></tp:taxon-name></italic> sp. nov. <bold>D</bold> female of <italic><tp:taxon-name><tp:taxon-name-part taxon-name-part-type="genus" reg="Nesticella">N.</tp:taxon-name-part><tp:taxon-name-part taxon-name-part-type="species" reg="occulta">occulta</tp:taxon-name-part></tp:taxon-name></italic> sp. nov. <bold>E</bold> female of <italic><tp:taxon-name><tp:taxon-name-part taxon-name-part-type="genus" reg="Nesticella">N.</tp:taxon-name-part><tp:taxon-name-part taxon-name-part-type="species" reg="okinawaensis">okinawaensis</tp:taxon-name-part></tp:taxon-name></italic><bold>F</bold> example of the epigean habitat of <italic><tp:taxon-name><tp:taxon-name-part taxon-name-part-type="genus" reg="Nesticella">Nesticella</tp:taxon-name-part></tp:taxon-name></italic> species in the Ryukyus <bold>G</bold> habitat of <italic><tp:taxon-name><tp:taxon-name-part taxon-name-part-type="genus" reg="Howaia">H.</tp:taxon-name-part><tp:taxon-name-part taxon-name-part-type="species" reg="alba">alba</tp:taxon-name-part></tp:taxon-name></italic> sp nov. (dark zone of Tsuzupisuki-abu cave) <bold>H</bold> habitat of <italic><tp:taxon-name><tp:taxon-name-part taxon-name-part-type="genus" reg="Nesticella">N.</tp:taxon-name-part><tp:taxon-name-part taxon-name-part-type="species" reg="occulta">occulta</tp:taxon-name-part></tp:taxon-name></italic> sp. nov. (dark zone of Kabirano-ana cave) (all photos by F. Ballarin).</p></caption><graphic xmlns:xlink="http://www.w3.org/1999/xlink" xlink:href="zookeys-1174-219_article-101251__-g015.jpg" position="float" orientation="portrait" xlink:type="simple" id="oo_891299.jpg"><uri content-type="original_file" xlink:type="simple">https://binary.pensoft.net/fig/891299</uri></graphic></fig><fig id="F16" position="float" orientation="portrait"><object-id xmlns:xlink="http://www.w3.org/1999/xlink" content-type="doi" xlink:type="simple">10.3897/zookeys.1174.101251.figure16</object-id><object-id xmlns:xlink="http://www.w3.org/1999/xlink" content-type="arpha" xlink:type="simple">06805CD1-8F2F-5F1E-A724-710DEB88BCD2</object-id><label>Figure 16.</label><caption><p>Distribution of <italic><tp:taxon-name><tp:taxon-name-part taxon-name-part-type="genus" reg="Nesticella">Nesticella</tp:taxon-name-part></tp:taxon-name></italic> and <italic><tp:taxon-name><tp:taxon-name-part taxon-name-part-type="genus" reg="Howaia">Howaia</tp:taxon-name-part></tp:taxon-name></italic> species in mainland Japan and Ryukyu Archipelago <bold>A</bold> distribution of <italic><tp:taxon-name><tp:taxon-name-part taxon-name-part-type="genus" reg="Nesticella">N.</tp:taxon-name-part><tp:taxon-name-part taxon-name-part-type="species" reg="brevipes">brevipes</tp:taxon-name-part></tp:taxon-name></italic> and <italic><tp:taxon-name><tp:taxon-name-part taxon-name-part-type="genus" reg="Nesticella">N.</tp:taxon-name-part><tp:taxon-name-part taxon-name-part-type="species" reg="terrestris">terrestris</tp:taxon-name-part></tp:taxon-name></italic> in mainland Japan and neighboring countries <bold>B</bold> distribution of <italic><tp:taxon-name><tp:taxon-name-part taxon-name-part-type="genus" reg="Nesticella">Nesticella</tp:taxon-name-part></tp:taxon-name></italic> and <italic><tp:taxon-name><tp:taxon-name-part taxon-name-part-type="genus" reg="Howaia">Howaia</tp:taxon-name-part></tp:taxon-name></italic> species endemic to the Ryukyu Archipelago <bold>C</bold> distribution of <italic><tp:taxon-name><tp:taxon-name-part taxon-name-part-type="genus" reg="Howaia">H.</tp:taxon-name-part><tp:taxon-name-part taxon-name-part-type="species" reg="mogera">mogera</tp:taxon-name-part></tp:taxon-name></italic> in mainland Japan and neighboring countries <bold>D</bold> distribution of <italic><tp:taxon-name><tp:taxon-name-part taxon-name-part-type="genus" reg="Howaia">H.</tp:taxon-name-part><tp:taxon-name-part taxon-name-part-type="species" reg="mogera">mogera</tp:taxon-name-part></tp:taxon-name></italic> in the Ryukyu Archipelago and neighboring countries. Colored squares refer to the type localities of the species, colored dots indicate the locations of specimens whose morphology has been checked during this study, dashed areas refer to the generally known distribution of the species, question marks refer to unclear distributions (see “remarks on misidentifications” of <italic><tp:taxon-name><tp:taxon-name-part taxon-name-part-type="genus" reg="Nesticella">N.</tp:taxon-name-part><tp:taxon-name-part taxon-name-part-type="species" reg="brevipes">brevipes</tp:taxon-name-part></tp:taxon-name></italic> and <italic><tp:taxon-name><tp:taxon-name-part taxon-name-part-type="genus" reg="Nesticella">N.</tp:taxon-name-part><tp:taxon-name-part taxon-name-part-type="species" reg="terrestris">terrestris</tp:taxon-name-part></tp:taxon-name></italic>).</p></caption><graphic xmlns:xlink="http://www.w3.org/1999/xlink" xlink:href="zookeys-1174-219_article-101251__-g016.jpg" position="float" orientation="portrait" xlink:type="simple" id="oo_891300.jpg"><uri content-type="original_file" xlink:type="simple">https://binary.pensoft.net/fig/891300</uri></graphic></fig></tp:treatment-sec><ref-list><ref id="B28"><mixed-citation xmlns:xlink="http://www.w3.org/1999/xlink" xlink:type="simple"><person-group><name name-style="western"><surname>Lin</surname><given-names>YC</given-names></name><name name-style="western"><surname>Ballarin</surname><given-names>F</given-names></name><name name-style="western"><surname>Li</surname><given-names>SQ</given-names></name></person-group> (<year>2016</year>) <article-title>A survey of the spider family <tp:taxon-name><tp:taxon-name-part taxon-name-part-type="family">Nesticidae</tp:taxon-name-part></tp:taxon-name> (<tp:taxon-name><tp:taxon-name-part taxon-name-part-type="class">Arachnida</tp:taxon-name-part></tp:taxon-name>, <tp:taxon-name><tp:taxon-name-part taxon-name-part-type="order">Araneae</tp:taxon-name-part></tp:taxon-name>) in Asia and Madagascar, with the description of forty-three new species.</article-title><source>ZooKeys</source><volume>627</volume>: <fpage>1</fpage>–<lpage>168</lpage>. <ext-link xlink:href="10.3897/zookeys.627.8629" ext-link-type="doi" xlink:type="simple">https://doi.org/10.3897/zookeys.627.8629</ext-link></mixed-citation></ref></ref-list></tp:taxon-treatment>
